# Supplementary material for: Novel lamprey antibody recognizes terminal sulfated galactose epitopes on mammalian glycoproteins
Source: Commun Biol. 2021 Jun 3;4:674. doi: 10.1038/s42003-021-02199-7 (PMC8175384; doi:10.1038/s42003-021-02199-7)
Supplement: Supplementary file 3 — Supplementary Data 1 [file 42003_2021_2199_MOESM3_ESM.xlsx]

## Sheet: Data set 1-CFG O6
Supplementary Data Set 1. O6-yeast clone and O6-mFc binding to the CFG glycan microarray. O6-mFc tested at 2, 10, and 50 ug/ml.
Chart Number	CFG glycan sequence - Sulfated glycans are shaded below	Yeast O6	StDev	% CV	O6-mFc 2µg/ml	StDev	% CV	O6-mFc 10µg/ml	StDev	% CV	O6-mFc 50µg/ml	StDev	% CV
1	Gala-Sp8	-1.20835	1.40459	-116.241	11.7964	3.72264	31.5575	11.9119	5.19223	43.5887	17.8733	15.4974	86.707
2	Glca-Sp8	5.74655	4.16708	72.5145	4.7236	2.18928	46.3478	-1.42272	3.33337	-234.295	6.3177	7.62276	120.657
3	Mana-Sp8	8.18475	7.26092	88.7128	5.70625	4.02283	70.4986	7.7082	4.42005	57.3421	11.2703	7.31088	64.8684
4	GalNAca-Sp8	-0.70305	4.85788	-690.973	4.53402	4.50935	99.4557	8.63955	6.52424	75.5159	12.7661	15.3798	120.474
5	GalNAca-Sp15	4.03543	3.65747	90.634	7.01535	1.11635	15.9129	4.24418	8.45432	199.198	10.6606	6.60403	61.948
6	Fuca-Sp8	3.34313	1.38092	41.3062	15.0994	13.3661	88.5211	7.37915	4.49453	60.9086	3.45785	2.68623	77.685
7	Fuca-Sp9	8.37492	10.0219	119.666	2.9818	1.58931	53.3004	-6.96633	5.86127	-84.1372	3.07135	7.0876	230.765
8	Rhaa-Sp8	-0.687725	0.622187	-90.4704	7.8913	4.23787	53.7031	7.8152	10.5439	134.915	2.99165	10.1713	339.99
9	Neu5Aca-Sp8	17.4712	13.8102	79.0456	7.58252	6.42316	84.7101	14.7186	7.97252	54.1663	4.46673	3.56296	79.7668
10	Neu5Aca-Sp11	18.0275	11.0803	61.4632	12.6828	4.85781	38.3025	6.44952	2.87219	44.5333	1.76975	1.51023	85.3357
11	Neu5Acb-Sp8	6.91583	5.83717	84.4031	4.83792	1.87413	38.7384	2.82345	7.67674	271.892	12.5127	5.72229	45.732
12	Galb-Sp8	2.05737	2.00527	97.4672	2.23592	4.98172	222.804	17.0341	5.76668	33.8538	8.02777	5.19511	64.7142
13	Glcb-Sp8	5.5061	3.01079	54.6809	1.78425	1.82951	102.536	3.8718	1.08417	28.0017	5.89462	1.81698	30.8244
14	Manb-Sp8	6.13993	7.06917	115.135	3.90355	4.56703	116.997	3.87543	4.28183	110.487	10.8603	5.77851	53.2078
15	GalNAcb-Sp8	6.32258	5.50012	86.9918	6.90468	4.71782	68.3279	5.72243	2.83855	49.604	8.82985	8.26524	93.6057
16	GlcNAcb-Sp0	4.6796	3.46396	74.0226	-1.54122	3.18898	-206.912	6.09175	4.50687	73.9832	-1.35472	2.88219	-212.751
17	GlcNAcb-Sp8	4.01487	4.50821	112.288	5.85062	7.11372	121.589	2.79923	1.27389	45.5087	8.40365	5.09988	60.6865
18	GlcN(Gc)b-Sp8	6.40285	5.26052	82.1591	2.0798	4.83131	232.297	1.06078	3.92995	370.479	3.46302	1.25842	36.3387
19	Galb1-4GlcNAcb1-6(Galb1-4GlcNAcb1-3)GalNAca-Sp8	13.3312	8.86365	66.488	4.53443	2.55757	56.4034	5.3815	2.22029	41.2578	2.3947	3.86073	161.22
20	Galb1-4GlcNAcb1-6(Galb1-4GlcNAcb1-3)GalNAc-Sp14	3.2537	2.51741	77.3707	5.24248	4.36168	83.1989	6.3286	7.61881	120.387	7.33715	5.00255	68.1811
21	GlcNAcb1-6(GlcNAcb1-4)(GlcNAcb1-3)GlcNAc-Sp8	1.19063	4.75905	399.711	1.38485	2.29918	166.023	9.50677	6.64796	69.9287	6.1599	2.12851	34.5543
22	6S(3S)Galb1-4(6S)GlcNAcb-Sp0	2.46452	2.79769	113.519	65.9188	17.4187	26.4245	793.47	97.6985	12.3128	2064.32	130.665	6.32969
23	6S(3S)Galb1-4GlcNAcb-Sp0	2.12982	3.61957	169.947	6.16857	6.05761	98.2012	12.1462	4.58016	37.7087	3.42527	3.17429	92.6725
24	(3S)Galb1-4(Fuca1-3)(6S)Glc-Sp0	10.9774	4.30097	39.18	11.8114	7.33092	62.0666	2.16417	2.10225	97.1386	4.35848	4.34699	99.7365
25	(3S)Galb1-4Glcb-Sp8	5.12692	6.43368	125.488	2.26495	5.07022	223.856	17.4782	3.66513	20.9698	121.383	19.8716	16.371
26	(3S)Galb1-4(6S)Glcb-Sp0	3.14515	0.940102	29.8905	3.04408	5.15997	169.509	0.8584	2.91067	339.081	63.0675	5.16758	8.19373
27	(3S)Galb1-4(6S)Glcb-Sp8	4.8889	4.01486	82.122	7.89583	6.17416	78.1953	23.074	12.1523	52.6666	53.6488	19.466	36.2841
28	(3S)Galb1-3(Fuca1-4)GlcNAcb-Sp8	6.89442	3.46141	50.2059	5.70805	3.8852	68.0653	7.1994	9.77414	135.763	6.74925	3.26466	48.3707
29	(3S)Galb1-3GalNAca-Sp8	5.12925	3.51529	68.5343	5.7935	5.30022	91.4857	17.3815	4.44963	25.5999	15.574	9.99894	64.203
30	(3S)Galb1-3GlcNAcb-Sp0	6.0178	4.37374	72.68	12.0418	7.09204	58.895	2.84987	1.25905	44.1791	1.8908	4.3095	227.92
31	(3S)Galb1-3GlcNAcb-Sp8	10.0604	6.98033	69.3839	10.7585	9.91964	92.2028	20.189	9.56391	47.3718	6.64535	7.39252	111.244
32	(3S)Galb1-4(Fuca1-3)GlcNAc-Sp0	-0.25865	3.00395	-1161.39	1.71003	2.59304	151.638	9.78977	6.3454	64.8166	5.24123	5.73664	109.452
33	(3S)Galb1-4(Fuca1-3)GlcNAc-Sp8	7.9049	9.85173	124.628	14.5415	8.47304	58.2679	11.4771	4.13435	36.0226	3.12565	4.91124	157.127
34	(3S)Galb1-4(6S)GlcNAcb-Sp0	4675.02	1571.69	33.6188	6688.29	470.856	7.04001	12643	354.646	2.80508	13067	737.79	5.64618
35	(3S)Galb1-4(6S)GlcNAcb-Sp8	6066.55	1423.23	23.4602	7278.72	151.78	2.08525	12601.7	386.734	3.0689	18213	801.52	4.40081
36	(3S)Galb1-4GlcNAcb-Sp0	1519.86	562.373	37.0015	1615.54	98.6526	6.10648	6298.45	463.183	7.35392	12443.5	259.286	2.0837
37	(3S)Galb1-4GlcNAcb-Sp8	2890.94	621.783	21.5079	1949.95	143.295	7.34863	7225.84	457.838	6.33612	14689.1	805.264	5.48204
38	(3S)Galb-Sp8	10.1624	8.52853	83.9224	5.51013	6.04395	109.688	11.1015	1.96124	17.6665	26.141	16.8753	64.5552
39	(6S)(4S)Galb1-4GlcNAcb-Sp0	3.05002	2.35644	77.2596	5.91417	8.3183	140.65	19.8559	7.09915	35.7533	21.782	26.1443	120.027
40	(4S)Galb1-4GlcNAcb-Sp8	18.776	6.03121	32.122	2.17968	6.84605	314.086	6.33505	5.513	87.0238	4.44355	4.8351	108.812
41	(6P)Mana-Sp8	11.1763	6.66014	59.5917	4.04997	7.06392	174.419	6.23832	0.503846	8.07662	10.1706	9.16773	90.1395
42	(6S)Galb1-4Glcb-Sp0	6.92417	5.09089	73.5234	5.93385	2.53031	42.6419	-6.4141	0.963169	-15.0164	0.448375	1.04003	231.956
43	(6S)Galb1-4Glcb-Sp8	9.09717	6.65702	73.1767	5.23795	4.53399	86.5604	4.57972	2.95294	64.4786	0.385475	2.35312	610.446
44	(6S)Galb1-4GlcNAcb-Sp8	2.85618	4.85402	169.948	0.5774	0.98136	169.962	53.6736	18.5031	34.4734	133.91	44.4615	33.2024
45	(6S)Galb1-4(6S)Glcb-Sp8	32.642	25.0606	76.7741	3.9824	5.09319	127.892	4.22203	6.17827	146.334	7.4052	4.03381	54.4727
46	Neu5Aca2-3(6S)Galb1-4GlcNAcb-Sp8	7.62377	8.13373	106.689	2.36967	2.72244	114.887	2.31147	8.82007	381.578	4.7709	3.1704	66.4528
47	(6S)GlcNAcb-Sp8	11.9179	1.74697	14.6584	6.33218	4.38132	69.1913	5.60542	5.90565	105.356	3.64467	3.73081	102.363
48	Neu5,9Ac2a-Sp8	6.71295	3.80683	56.7088	12.9071	6.47333	50.153	1.07145	2.53431	236.531	0.7118	1.04144	146.311
49	Neu5,9Ac2a2-6Galb1-4GlcNAcb-Sp8	16.4536	16.7344	101.706	9.17705	3.00108	32.7021	9.81632	6.46685	65.8785	24.5352	21.7471	88.6367
50	Mana1-6(Mana1-3)Manb1-4GlcNAcb1-4GlcNAcb-Sp12	7.78035	6.04882	77.7449	3.9431	5.58149	141.551	-0.67555	8.10245	-1199.39	-2.77122	4.21151	-151.973
51	Mana1-6(Mana1-3)Manb1-4GlcNAcb1-4GlcNAcb-Sp13	15.7527	16.5458	105.035	3.14943	2.18568	69.3995	14.0976	8.06215	57.1882	6.37188	4.70315	73.811
52	GlcNAcb1-2Mana1-6(GlcNAcb1-2Mana1-3)Manb1-4GlcNAcb1-4GlcNAcb-Sp12	13.8891	10.6131	76.4133	9.34035	11.4119	122.179	5.88625	6.31692	107.317	0.836575	6.06771	725.304
53	GlcNAcb1-2Mana1-6(GlcNAcb1-2Mana1-3)Manb1-4GlcNAcb1-4GlcNAcb-Sp13	2.4614	1.95808	79.5514	3.59717	2.71316	75.4247	13.2728	12.5677	94.6878	5.7264	5.31651	92.8421
54	Galb1-4GlcNAcb1-2Mana1-6(Galb1-4GlcNAcb1-2Mana1-3)Manb1-4GlcNAcb1-4GlcNAcb-Sp12	7.65552	5.88929	76.9286	14.7955	8.75433	59.1687	72.0401	18.0134	25.0047	124.57	50.913	40.8709
55	Neu5Aca2-6Galb1-4GlcNAcb1-2Mana1-6(Neu5Aca2-6Galb1-4GlcNAcb1-2Mana1-3)Manb1-4GlcNAcb1-4GlcNAcb-Sp12	3.90905	3.07764	78.7311	4.68817	3.49552	74.5603	13.0052	6.24946	48.0536	6.8668	4.92299	71.6926
56	Neu5Aca2-6Galb1-4GlcNAcb1-2Mana1-6(Neu5Aca2-6Galb1-4GlcNAcb1-2Man-a1-3)Manb1-4GlcNAcb1-4GlcNAcb-Sp21	3.15742	5.80184	183.752	18.8888	6.59905	34.9363	9.23572	18.2569	197.677	8.39175	7.79172	92.8497
57	Neu5Aca2-6Galb1-4GlcNAcb1-2Mana1-6(Neu5Aca2-6Galb1-4GlcNAcb1-2Mana1-3)Manb1-4GlcNAcb1-4GlcNAcb-Sp24	7.6437	4.92963	64.4927	7.40892	3.16923	42.7758	5.99282	3.94233	65.7842	7.39177	9.48543	128.324
58	Fuca1-2Galb1-3GalNAcb1-3Gala-Sp9	-0.785375	2.9148	-371.135	2.02283	2.32858	115.115	6.25665	3.52423	56.3278	15.4279	13.9195	90.2231
59	Fuca1-2Galb1-3GalNAcb1-3Gala1-4Galb1-4Glcb-Sp9	6.97408	2.51085	36.0026	3.01425	4.80112	159.281	6.88702	6.48727	94.1956	9.19942	2.42111	26.3181
60	Fuca1-4(Fuca1-2Galb1-3)GlcNAcb-Sp8	4.9188	6.79225	138.088	10.9134	7.01051	64.2376	15.6246	3.50921	22.4596	22.3255	4.10495	18.3868
61	Fuca1-2Galb1-3GalNAca-Sp8	4.0404	2.67397	66.1807	4.8485	4.29536	88.5915	9.9991	6.68954	66.9014	11.1988	2.48632	22.2018
62	Fuca1-2Galb1-3GalNAca-Sp14	12.7475	13.3865	105.013	4.06503	3.3993	83.6232	12.8794	6.59635	51.2163	-0.30675	7.02712	-2290.83
63	Fuca1-2Galb1-3GalNAcb1-4(Neu5Aca2-3)Galb1-4Glcb-Sp0	3.69778	0.773558	20.9195	11.4522	10.0214	87.5066	10.81	8.58464	79.414	1.11355	1.53865	138.175
64	Fuca1-2Galb1-3GalNAcb1-4(Neu5Aca2-3)Galb1-4Glcb-Sp9	2.54588	3.95445	155.328	6.13767	2.22442	36.242	7.13635	3.10289	43.4801	9.13675	8.68556	95.0618
65	Fuca1-2Galb1-3GlcNAcb1-3Galb1-4Glcb-Sp8	0.96135	4.13244	429.858	2.44283	0.844782	34.5822	0.261275	3.69261	1413.31	7.85725	4.4655	56.8329
66	Fuca1-2Galb1-3GlcNAcb1-3Galb1-4Glcb-Sp10	8.15205	6.3394	77.7645	6.89715	4.89766	71.01	12.6738	13.2776	104.764	4.2369	4.52753	106.859
67	Fuca1-2Galb1-3GlcNAcb-Sp0	11.8253	8.15064	68.9256	8.42695	6.25995	74.2849	5.992	4.4202	73.7684	5.74353	5.53949	96.4475
68	Fuca1-2Galb1-3GlcNAcb-Sp8	3.04025	2.97411	97.8245	5.47705	2.62501	47.9274	7.12803	4.95773	69.5526	-0.651225	1.1286	-173.304
69	Fuca1-2Galb1-4(Fuca1-3)GlcNAcb1-3Galb1-4(Fuca1-3)GlcNAcb-Sp0	9.33357	8.68689	93.0714	10.1037	4.18172	41.3879	7.47683	3.6914	49.3712	6.95203	4.48337	64.4902
70	Fuca1-2Galb1-4(Fuca1-3)GlcNAcb1-3Galb1-4(Fuca1-3)GlcNAcb1-3Galb1-4(Fuca1-3)GlcNAcb-Sp0	12.523	8.54444	68.23	5.89142	5.87245	99.678	4.37265	1.61709	36.982	5.3795	8.41736	156.471
71	Fuca1-2Galb1-4(Fuca1-3)GlcNAcb-Sp0	7.716	4.44886	57.6576	0.04155	1.15082	2769.73	2.72272	2.09126	76.8076	9.99532	10.5887	105.937
72	Fuca1-2Galb1-4(Fuca1-3)GlcNAcb-Sp8	3.8846	3.73885	96.2479	4.02342	4.60622	114.485	4.3483	2.69	61.8633	6.71238	6.596	98.2662
73	Fuca1-2Galb1-4GlcNAcb1-3Galb1-4GlcNAcb-Sp0	3.87903	3.93833	101.529	5.17648	2.84618	54.9829	0.4269	7.47085	1750.02	11.9443	8.29091	69.4131
74	Fuca1-2Galb1-4GlcNAcb1-3Galb1-4GlcNAcb1-3Galb1-4GlcNAcb-Sp0	5.5199	4.11582	74.5633	3.54455	3.44296	97.134	9.60095	7.08166	73.7599	7.06415	2.76066	39.0799
75	Fuca1-2Galb1-4GlcNAcb-Sp0	6.85268	3.97315	57.9796	-1.17343	5.40708	-460.795	10.35	14.1348	136.569	4.95977	1.97469	39.8141
76	Fuca1-2Galb1-4GlcNAcb-Sp8	5.96223	4.72646	79.2734	10.4068	4.83868	46.4955	3.94855	3.80474	96.358	7.62937	5.29665	69.4244
77	Fuca1-2Galb1-4Glcb-Sp0	4.95705	3.54249	71.4636	11.4801	8.81542	76.7889	0.9571	5.04218	526.819	6.42145	5.8484	91.0761
78	Fuca1-2Galb-Sp8	0.031525	3.09111	9805.26	7.9239	6.27415	79.18	9.1069	9.34628	102.629	7.1119	6.98146	98.1658
79	Fuca1-3GlcNAcb-Sp8	8.6327	5.37773	62.2949	0.4982	2.52989	507.806	17.0865	9.11212	53.3294	-2.46897	1.46278	-59.2463
80	Fuca1-4GlcNAcb-Sp8	2.48903	5.90213	237.126	6.53028	1.91103	29.2642	10.624	5.20853	49.0262	3.32313	5.55963	167.301
81	Fucb1-3GlcNAcb-Sp8	3.16885	5.77336	182.191	11.6194	5.96222	51.3126	6.32883	7.80215	123.28	4.37743	9.32459	213.015
82	GalNAca1-3(Fuca1-2)Galb1-3GlcNAcb-Sp0	2.9588	2.12968	71.9777	9.5417	9.76595	102.35	8.42997	3.80282	45.1107	9.31508	5.26505	56.5218
83	GalNAca1-3(Fuca1-2)Galb1-4(Fuca1-3)GlcNAcb-Sp0	8.54178	4.75403	55.6563	3.39465	4.91508	144.789	2.27455	3.70897	163.064	4.99918	7.90712	158.169
84	(3S)Galb1-4(Fuca1-3)Glc-Sp0	4.45558	2.69314	60.4443	7.4181	10.4963	141.496	-0.656225	3.81605	-581.515	6.19037	3.87522	62.6007
85	GalNAca1-3(Fuca1-2)Galb1-4GlcNAcb-Sp0	2.13272	1.20105	56.3155	-0.4432	3.94852	-890.912	-0.149825	5.0001	-3337.29	-3.01352	4.08717	-135.627
86	GalNAca1-3(Fuca1-2)Galb1-4GlcNAcb-Sp8	22.6351	7.76638	34.3112	8.7583	10.2285	116.787	7.71648	8.73706	113.226	20.0147	7.99442	39.9428
87	GalNAca1-3(Fuca1-2)Galb1-4Glcb-Sp0	0.7186	2.878	400.501	3.54665	3.51112	98.9983	1.5818	4.25957	269.287	4.63712	4.09858	88.3862
88	GlcNAcb1-3Galb1-3GalNAca-Sp8	13.5398	6.46507	47.7488	8.02555	4.0444	50.3941	8.17705	4.05281	49.5632	10.8866	6.79767	62.4406
89	GalNAca1-3(Fuca1-2)Galb-Sp8	7.849	7.22876	92.0979	4.89597	2.25726	46.1044	3.55285	1.62397	45.7089	11.1848	5.83435	52.1635
90	GalNAca1-3(Fuca1-2)Galb-Sp18	4.99585	2.37521	47.5437	10.2201	8.92752	87.3528	8.1839	8.43813	103.106	2.67455	4.21243	157.501
91	GalNAca1-3GalNAcb-Sp8	9.00882	4.04435	44.8932	5.54345	3.48784	62.9182	8.37282	8.44386	100.848	1.25525	1.29092	102.841
92	GalNAca1-3Galb-Sp8	4.69165	2.92714	62.3905	3.52355	2.17754	61.7996	0.877325	2.72668	310.795	4.93012	3.69484	74.9441
93	GalNAca1-4(Fuca1-2)Galb1-4GlcNAcb-Sp8	4.37655	4.55581	104.096	7.43353	4.07681	54.8436	4.2299	6.079	143.715	2.8816	3.92196	136.104
94	GalNAcb1-3GalNAca-Sp8	3.30315	0.867334	26.2578	3.9338	1.65951	42.1859	3.84353	2.42215	63.0189	6.59887	5.31491	80.5427
95	GalNAcb1-(Fuca1-2)Galb-Sp8	2.57747	0.690386	26.7853	2.3507	3.87937	165.03	8.36615	3.20745	38.3384	9.3151	7.51853	80.7134
96	GalNAcb1-3Gala1-4Galb1-4GlcNAcb-Sp0	10.9903	3.61385	32.8821	7.4554	5.55378	74.4934	12.185	2.9992	24.6138	2.56567	2.09001	81.4603
97	GalNAcb1-4(Fuca1-3)GlcNAcb-Sp0	10.7397	6.57072	61.1813	3.28992	2.2784	69.254	3.59132	0.598186	16.6564	5.56252	3.01442	54.1915
98	GalNAcb1-4GlcNAcb-Sp0	12.2064	10.9069	89.3538	7.87355	4.7145	59.8777	7.63748	1.46877	19.2311	4.54903	4.2653	93.7631
99	GalNAcb1-4GlcNAcb-Sp8	18.7729	12.511	66.6438	7.17068	1.89245	26.3915	3.63765	2.79635	76.8725	-0.678	0.757293	-111.695
100	Gala1-2Galb-Sp8	0.981875	3.22805	328.763	2.85185	5.1978	182.261	10.6252	4.49385	42.2942	3.43485	8.12293	236.486
101	Gala1-3(Fuca1-2)Galb1-3GlcNAcb-Sp0	4.55722	4.07939	89.5147	10.3061	14.5851	141.519	-2.44978	1.93121	-78.8322	4.32407	2.25946	52.253
102	Gala1-3(Fuca1-2)Galb1-3GlcNAcb-Sp8	6.28562	2.87513	45.7414	4.76242	3.907	82.038	7.2966	3.27306	44.8573	1.89658	13.3932	706.179
103	Gala1-3(Fuca1-2)Galb1-4(Fuca1-3)GlcNAcb-Sp0	6.1667	3.26709	52.9795	1.65163	3.57408	216.398	6.273	4.57008	72.8532	4.43842	3.51939	79.2936
104	Gala1-3(Fuca1-2)Galb1-4(Fuca1-3)GlcNAcb-Sp8	3.24792	4.28398	131.899	7.54665	4.09176	54.2196	8.16332	1.5419	18.8881	28.5481	5.97345	20.9241
105	Gala1-3(Fuca1-2)Galb1-4GlcNAc-Sp0	8.43973	1.8605	22.0445	2.92013	1.22791	42.0498	7.443	7.31332	98.2577	13.9627	7.76654	55.6233
106	Gala1-3(Fuca1-2)Galb1-4Glcb-Sp0	3.15983	1.76827	55.9611	4.3266	3.47306	80.2723	0.769625	1.42646	185.345	5.65605	6.38688	112.921
107	Gala1-3(Fuca1-2)Galb-Sp8	5.4788	4.32035	78.8557	2.75138	2.36006	85.7776	3.6649	4.92303	134.329	-1.11275	1.32237	-118.838
108	Gala1-3(Fuca1-2)Galb-Sp18	0.58345	3.05817	524.154	0.9758	2.76083	282.93	4.9105	3.3895	69.0256	-0.12105	4.10221	-3388.86
109	Gala1-4(Gala1-3)Galb1-4GlcNAcb-Sp8	32.6307	9.40614	28.826	10.3613	3.47203	33.5097	12.5475	5.68377	45.2981	13.4685	6.33362	47.0254
110	Gala1-3GalNAca-Sp8	7.04548	5.74058	81.479	16.4072	7.90898	48.2042	8.53633	4.84279	56.7316	4.8375	4.63706	95.8565
111	Gala1-3GalNAca-Sp16	8.3491	12.2496	146.718	4.5817	3.2901	71.8095	11.6416	12.9746	111.451	3.04638	2.95047	96.8519
112	Gala1-3GalNAcb-Sp8	8.34417	9.49271	113.765	2.03713	4.32827	212.469	-0.71795	4.91086	-684.012	1.70292	4.59284	269.703
113	Gala1-3Galb1-4(Fuca1-3)GlcNAcb-Sp8	1.50932	1.96492	130.185	2.07602	3.72729	179.54	7.15408	9.87775	138.072	7.08118	10.4513	147.593
114	Gala1-3Galb1-3GlcNAcb-Sp0	4.02092	2.54276	63.2381	4.23123	3.62817	85.7476	6.87425	0.946234	13.7649	7.89365	2.29951	29.1311
115	Gala1-3Galb1-4GlcNAcb-Sp8	4.8214	3.28876	68.2117	22.5647	12.5567	55.6478	6.9787	6.51272	93.3228	12.9571	1.28954	9.9524
116	Gala1-3Galb1-4Glcb-Sp0	22.0983	13.1284	59.409	-1.00572	2.58678	-257.205	3.52553	1.8159	51.5072	9.5739	6.55685	68.4867
117	Gala1-3Galb1-4Glc-Sp10	4.61268	6.47155	140.299	7.592	5.20752	68.5922	5.67767	8.44871	148.806	15.5023	11.1196	71.7288
118	Gala1-3Galb-Sp8	5.87423	9.98899	170.048	4.53085	2.09871	46.3204	18.6603	9.82528	52.6535	-0.0863	5.18003	-6002.36
119	Gala1-4(Fuca1-2)Galb1-4GlcNAcb-Sp8	6.05205	2.69808	44.5813	13.0912	5.60701	42.8304	2.75343	3.04597	110.625	6.1348	2.23266	36.3934
120	Gala1-4Galb1-4GlcNAcb-Sp0	12.3659	2.81105	22.7323	8.8127	4.78877	54.3394	15.8116	11.5355	72.9561	12.2909	15.6521	127.347
121	Gala1-4Galb1-4GlcNAcb-Sp8	16.98	4.87106	28.687	0.07235	5.93435	8202.28	11.343	5.55068	48.9349	11.1853	12.166	108.768
122	Gala1-4Galb1-4Glcb-Sp0	15.1928	19.5723	128.826	10.9582	19.5135	178.071	8.90598	4.21056	47.2779	0.601075	3.37568	561.607
123	Gala1-4GlcNAcb-Sp8	5.4296	6.23251	114.788	3.8747	2.22613	57.4529	5.43515	5.76298	106.032	18.2583	9.67719	53.0016
124	Gala1-6Glcb-Sp8	2.29413	3.74372	163.187	5.4001	2.78971	51.6603	2.6296	1.89733	72.1529	6.78338	6.50937	95.9606
125	Galb1-2Galb-Sp8	7.06578	5.55389	78.6027	0.507425	2.35633	464.37	3.93928	5.26398	133.628	4.25387	4.51813	106.212
126	Galb1-3(Fuca1-4)GlcNAcb1-3Galb1-4(Fuca1-3)GlcNAcb-Sp0	5.17235	3.70555	71.6416	5.79005	5.41837	93.5808	16.2112	15.2717	94.2045	13.8624	9.10161	65.657
127	Galb1-3(Fuca1-4)GlcNAcb1-3Galb1-4GlcNAcb-Sp0	6.9119	6.4845	93.8165	3.194	4.68203	146.588	4.78443	4.73782	99.026	8.28797	6.71816	81.0591
128	Galb1-3(Fuca1-4)GlcNAc-Sp0	5.45312	10.7357	196.873	4.71177	3.12577	66.3395	6.02482	4.58094	76.0344	0.82835	5.02234	606.307
129	Galb1-3(Fuca1-4)GlcNAc-Sp8	2.35325	0.443593	18.8502	7.34148	5.41489	73.7575	2.25868	3.49102	154.561	4.09698	3.15654	77.0456
130	Fuca1-4(Galb1-3)GlcNAcb-Sp8	1.94033	1.93344	99.6452	-0.055125	3.33479	-6049.5	2.82407	7.15068	253.204	-3.135	4.88305	-155.759
131	Galb1-4GlcNAcb1-6GalNAca-Sp8	6.92107	9.06304	130.948	2.59797	3.71861	143.135	0.078	6.07881	7793.35	-3.60045	2.53742	-70.4751
132	Galb1-4GlcNAcb1-6GalNAc-Sp14	1.9077	3.41045	178.773	5.35927	2.34387	43.7349	11.2631	6.99546	62.1095	1.2878	2.50601	194.596
133	GlcNAcb1-6(Galb1-3)GalNAca-Sp8	9.06383	6.11774	67.4962	6.09205	4.82174	79.1481	14.828	8.15712	55.0115	1.99832	3.3777	169.027
134	GlcNAcb1-6(Galb1-3)GalNAca-Sp14	3.37728	1.91009	56.5573	8.59793	4.4644	51.9242	9.16325	8.51673	92.9444	7.09897	5.45052	76.779
135	Neu5Aca2-6(Galb1-3)GalNAca-Sp8	1.94635	2.05955	105.816	8.4056	4.32068	51.4024	5.97075	2.64254	44.258	2.85828	5.98684	209.456
136	Neu5Aca2-6(Galb1-3)GalNAca-Sp14	7.59615	4.09086	53.8544	7.13087	3.14965	44.1693	3.02488	1.68449	55.6878	10.2637	5.18852	50.5523
137	Neu5Acb2-6(Galb1-3)GalNAca-Sp8	2.983	3.26843	109.569	4.95247	3.2982	66.597	12.542	5.49149	43.7847	3.0894	1.68735	54.6175
138	Neu5Aca2-6(Galb1-3)GlcNAcb1-4Galb1-4Glcb-Sp10	3.58388	3.14047	87.6279	7.92148	2.66866	33.6889	2.53947	3.554	139.95	4.60792	4.48759	97.3886
139	Galb1-3GalNAca-Sp8	7.39832	6.43347	86.9585	1.8342	3.61865	197.287	4.11827	4.84992	117.766	5.74763	6.86025	119.358
140	Galb1-3GalNAca-Sp14	9.80075	5.91153	60.3171	5.75387	5.66223	98.4072	7.45155	5.11543	68.6491	3.57035	2.30837	64.6539
141	Galb1-3GalNAca-Sp16	11.4106	4.64653	40.7211	12.2069	9.79418	80.2349	1.07233	2.78428	259.649	2.73095	3.30829	121.14
142	Galb1-3GalNAcb-Sp8	7.40843	3.99231	53.8887	4.18497	3.08743	73.7742	5.7141	9.15107	160.149	5.42587	3.99163	73.5665
143	Galb1-3GalNAcb1-3Gala1-4Galb1-4Glcb-Sp0	7.6589	5.67512	74.0984	9.92325	2.6406	26.6103	9.34288	10.8691	116.336	9.2278	4.42281	47.9292
144	Galb1-3GalNAcb1-4(Neu5Aca2-3)Galb1-4Glcb-Sp0	5.59972	3.12632	55.8299	5.46448	3.47023	63.5052	1.14277	8.30893	727.084	2.37732	6.47494	272.363
145	Galb1-3GalNAcb1-4Galb1-4Glcb-Sp8	7.59927	5.39642	71.0123	15.1195	7.12718	47.1391	11.8134	6.9124	58.5134	11.4914	4.69981	40.8984
146	Galb1-3Galb-Sp8	2.63937	1.88104	71.2685	4.6278	1.00836	21.7892	5.50847	2.65484	48.1956	6.28777	6.07641	96.6385
147	Galb1-3GlcNAcb1-3Galb1-4GlcNAcb-Sp0	13.9557	5.72296	41.008	5.6412	5.89578	104.513	-2.08272	2.54944	-122.409	9.0368	11.6335	128.735
148	Galb1-3GlcNAcb1-3Galb1-4Glcb-Sp10	14.6886	5.18058	35.2692	1.93178	4.94322	255.89	9.48367	8.6016	90.699	19.3506	4.39269	22.7005
149	Galb1-3GlcNAcb-Sp0	2.17815	1.33994	61.5171	2.20592	5.10045	231.216	6.7784	3.15972	46.6145	6.51503	4.34973	66.7646
150	Galb1-3GlcNAcb-Sp8	8.57282	12.2509	142.904	9.8518	6.13632	62.2863	18.123	9.02789	49.8146	3.6096	6.21346	172.137
151	Galb1-4(Fuca1-3)GlcNAcb-Sp0	7.24718	4.65118	64.1792	2.889	3.9567	136.957	1.5879	4.34476	273.617	1.43867	3.52908	245.301
152	Galb1-4(Fuca1-3)GlcNAcb-Sp8	20.6267	33.0668	160.311	5.12125	5.33807	104.234	6.8431	7.42658	108.527	-3.79545	2.62297	-69.1084
153	Galb1-4(Fuca1-3)GlcNAcb1-4Galb1-4(Fuca1-3)GlcNAcb-Sp0	1.326	3.06378	231.055	12.1428	7.63809	62.9019	-1.03458	5.52005	-533.557	8.55573	4.26875	49.8935
154	Galb1-4(Fuca1-3)GlcNAcb1-4Galb1-4(Fuca1-3)GlcNAcb1-4Galb1-4(Fuca1-3)GlcNAcb-Sp0	1.09533	2.77212	253.086	0.16245	4.69155	2888	6.95775	8.19075	117.721	10.5543	9.85798	93.4027
155	Galb1-4(6S)Glcb-Sp0	5.20142	1.79631	34.535	5.80433	3.20273	55.1783	5.76195	3.03524	52.6773	10.6412	9.59545	90.1726
156	Galb1-4(6S)Glcb-Sp8	10.4871	4.98264	47.5122	11.2178	4.00799	35.7289	6.72618	9.09084	135.156	2.26943	5.38768	237.403
157	Galb1-4GalNAca1-3(Fuca1-2)Galb1-4GlcNAcb-Sp8	7.86987	8.5553	108.71	5.40125	3.29576	61.0186	6.02122	4.51714	75.0203	8.74845	10.8674	124.221
158	Galb1-4GalNAcb1-3(Fuca1-2)Galb1-4GlcNAcb-Sp8	3.90963	1.76366	45.1108	4.4888	6.06747	135.169	11.0212	4.1186	37.3699	-1.2999	5.14808	-396.037
159	Galb1-4GlcNAcb1-3GalNAca-Sp8	4.6409	4.81166	103.68	1.7099	3.05401	178.608	4.49275	2.9107	64.7866	13.5141	8.57016	63.4164
160	Galb1-4GlcNAcb1-3GalNAc-Sp14	5.90693	4.71604	79.8392	5.49447	8.42545	153.344	9.00393	4.06654	45.1641	9.16583	6.17957	67.4196
161	Galb1-4GlcNAcb1-3Galb1-4(Fuca1-3)GlcNAcb1-3Galb1-(Fuca1-3)GlcNAcb-Sp0	5.2152	6.50503	124.732	7.59408	5.94515	78.2867	10.2059	12.1031	118.589	1.07248	6.20458	578.529
162	Galb1-4GlcNAcb1-3Galb1-4GlcNAcb1-3Galb1-4GlcNAcb-Sp0	9.4953	8.9341	94.0897	5.45357	2.73957	50.2344	2.97165	3.33183	112.121	12.2403	11.4629	93.6482
163	Galb1-4GlcNAcb1-3Galb1-4GlcNAcb-Sp0	9.38675	8.73357	93.0414	15.9578	11.6081	72.7424	12.142	12.6516	104.197	2.4406	2.09816	85.969
164	Galb1-4GlcNAcb1-3Galb1-4Glcb-Sp0	3.58997	5.71958	159.321	5.5262	1.50855	27.2981	4.39883	2.88616	65.612	8.2482	4.69068	56.8692
165	Galb1-4GlcNAcb1-3Galb1-4Glcb-Sp8	4.20393	5.30392	126.166	11.4759	8.26565	72.0263	8.45067	4.92381	58.2653	15.0845	8.01966	53.1648
166	Galb1-4GlcNAcb1-6(Galb1-3)GalNAca-Sp8	8.52887	9.48747	111.239	6.75083	6.27585	92.9642	4.31462	3.74533	86.8055	14.2491	18.2117	127.81
167	Galb1-4GlcNAcb1-6(Galb1-3)GalNAc-Sp14	4.58515	3.19039	69.581	9.3748	12.832	136.878	9.67945	6.37081	65.8179	8.41747	4.93177	58.5896
168	Galb1-4GlcNAcb-Sp0	20.3006	9.09027	44.7784	5.14243	2.62854	51.1148	5.07408	2.08417	41.0748	11.8307	2.08918	17.659
169	Galb1-4GlcNAcb-Sp8	12.1994	4.87774	39.9833	4.39663	6.04673	137.531	3.93003	4.67245	118.891	4.75055	7.2857	153.365
170	Galb1-4GlcNAcb-Sp23	4.28315	3.0927	72.2062	10.2598	6.7385	65.679	-0.605125	5.61432	-927.795	7.72902	2.24687	29.0705
171	Galb1-4Glcb-Sp0	5.75405	4.53788	78.864	7.36477	4.38925	59.5979	14.911	10.1782	68.2594	0.17305	4.55596	2632.74
172	Galb1-4Glcb-Sp8	9.13817	14.6442	160.253	4.7575	1.45878	30.6627	1.50197	5.54124	368.93	-0.63755	2.55006	-399.978
173	GlcNAca1-3Galb1-4GlcNAcb-Sp8	2.53365	3.85358	152.096	2.70692	2.20828	81.5788	9.73287	3.49983	35.9588	1.71332	3.10885	181.451
174	GlcNAca1-6Galb1-4GlcNAcb-Sp8	6.67523	4.08013	61.1235	0.506825	5.49802	1084.8	6.65975	4.11221	61.7472	5.11575	10.7266	209.678
175	GlcNAcb1-2Galb1-3GalNAca-Sp8	8.6992	5.29083	60.8197	7.83573	9.84896	125.693	6.588	2.90423	44.0836	-1.1494	0.333286	-28.9965
176	GlcNAcb1-6(GlcNAcb1-3)GalNAca-Sp8	3.9276	1.80317	45.9103	10.3039	2.79538	27.1294	4.02347	5.47849	136.163	4.5231	3.96527	87.667
177	GlcNAcb1-6(GlcNAcb1-3)GalNAca-Sp14	3.90585	2.98531	76.4318	8.98997	4.91454	54.6669	5.4638	3.80565	69.6521	5.44925	3.37345	61.9067
178	GlcNAcb1-6(GlcNAcb1-3)Galb1-4GlcNAcb-Sp8	3.4491	2.06445	59.8549	1.97352	5.19566	263.268	4.28235	3.28976	76.8215	0.294475	4.41397	1498.93
179	GlcNAcb1-3GalNAca-Sp8	7.40083	2.49438	33.7041	12.5396	3.09106	24.6505	11.7979	4.54841	38.5528	4.08275	6.57344	161.005
180	GlcNAcb1-3GalNAca-Sp14	12.4034	7.76339	62.5909	3.75963	3.00076	79.8153	-0.0286	4.80832	-16812.3	6.0448	2.40691	39.8178
181	GlcNAcb1-3Galb-Sp8	1.4735	2.41685	164.021	6.3023	4.21486	66.8782	1.6241	0.641484	39.4978	6.76218	9.83369	145.422
182	GlcNAcb1-3Galb1-4GlcNAcb-Sp0	4.26385	1.48211	34.7599	12.3021	2.17953	17.7167	1.61875	3.38993	209.417	3.8276	5.63609	147.249
183	GlcNAcb1-3Galb1-4GlcNAcb-Sp8	8.00575	6.42509	80.2559	2.45908	3.60017	146.403	4.48243	0.626947	13.9868	4.80265	6.92855	144.265
184	GlcNAcb1-3Galb1-4GlcNAcb1-3Galb1-4GlcNAcb-Sp0	7.70707	4.84905	62.9169	2.1795	1.82094	83.5485	4.25848	7.34896	172.572	1.88815	4.89488	259.242
185	GlcNAcb1-3Galb1-4Glcb-Sp0	4.60565	6.97385	151.419	5.1089	3.3775	66.1101	-0.48755	4.08816	-838.511	6.10852	7.37119	120.671
186	GlcNAcb1-4-MDPLys	4.78035	7.27674	152.222	7.43537	4.6937	63.1267	7.00175	2.30351	32.8991	1.76548	3.87426	219.446
187	GlcNAcb1-6(GlcNAcb1-4)GalNAca-Sp8	4.26192	4.55114	106.786	0.42725	4.62148	1081.68	4.66367	4.77413	102.368	5.6099	3.72549	66.4092
188	GlcNAcb1-4Galb1-4GlcNAcb-Sp8	4.4793	2.54959	56.9193	8.2941	3.0274	36.5006	9.66347	4.59264	47.5258	4.4525	4.5269	101.671
189	GlcNAcb1-4GlcNAcb1-4GlcNAcb1-4GlcNAcb1-4GlcNAcb1-4GlcNAcb1-Sp8	3.909	4.10821	105.096	0.36515	1.50856	413.134	4.98017	3.79936	76.2897	-1.00735	6.27093	-622.518
190	GlcNAcb1-4GlcNAcb1-4GlcNAcb1-4GlcNAcb1-4GlcNAcb1-Sp8	7.9476	5.33905	67.1782	7.2261	2.21122	30.6004	7.64005	9.81549	128.474	10.5924	17.6135	166.285
191	GlcNAcb1-4GlcNAcb1-4GlcNAcb-Sp8	1.47105	2.99921	203.882	4.99315	3.43965	68.8873	4.54585	5.04436	110.966	7.71035	10.8183	140.309
192	GlcNAcb1-6GalNAca-Sp8	-2.06913	4.16458	-201.273	5.66085	3.41153	60.2654	15.3608	8.63075	56.1869	6.05208	2.73373	45.17
193	GlcNAcb1-6GalNAca-Sp14	10.1296	5.32991	52.617	7.00948	3.36808	48.0504	7.19428	5.6394	78.3874	14.2779	3.83198	26.8386
194	GlcNAcb1-6Galb1-4GlcNAcb-Sp8	4.43768	8.39548	189.186	6.84595	5.22328	76.2974	-1.53737	3.69807	-240.544	8.52995	5.15929	60.4844
195	Glca1-4Glcb-Sp8	16.8964	14.7322	87.1914	11.8817	5.04682	42.4757	8.35835	5.4798	65.5608	6.57505	3.15327	47.9582
196	Glca1-4Glca-Sp8	10.4589	7.84273	74.9859	1.00632	0.474112	47.1132	7.244	7.94184	109.633	5.42427	3.91796	72.2301
197	Glca1-6Glca1-6Glcb-Sp8	7.64823	3.36163	43.9531	6.4296	0.909951	14.1525	7.24967	4.13112	56.9836	6.9995	5.58261	79.7572
198	Glcb1-4Glcb-Sp8	9.48542	5.41042	57.0393	4.69425	2.73895	58.347	2.05875	6.01252	292.047	9.49475	9.50096	100.065
199	Glcb1-6Glcb-Sp8	15.958	8.49793	53.2519	7.23002	10.6095	146.742	1.49917	4.84651	323.279	9.73907	5.28189	54.234
200	G-ol-Sp8	3.33145	6.50584	195.286	8.00363	4.53337	56.6415	6.86695	3.46682	50.4855	5.5009	2.58177	46.9336
201	GlcAa-Sp8	3.46415	2.80179	80.8795	4.5709	4.95834	108.476	10.9498	6.10622	55.7658	10.1313	6.70444	66.1757
202	GlcAb-Sp8	-2.82803	6.18124	-218.571	3.60252	1.59878	44.3794	10.8147	9.64734	89.2056	6.17745	1.10144	17.83
203	GlcAb1-3Galb-Sp8	7.65857	6.41437	83.754	3.57213	3.42359	95.8417	8.09162	7.0695	87.3682	6.42428	4.84081	75.3518
204	GlcAb1-6Galb-Sp8	7.06607	3.59578	50.8879	6.47887	6.31786	97.5148	6.91672	8.2346	119.053	9.73445	5.13516	52.7524
205	KDNa2-3Galb1-3GlcNAcb-Sp0	6.32385	1.55115	24.5285	3.5847	6.96963	194.427	7.21143	6.09001	84.4495	5.3162	6.35278	119.498
206	KDNa2-3Galb1-4GlcNAcb-Sp0	16.4702	6.66021	40.4381	12.9455	0.946931	7.31475	6.65092	7.7707	116.836	3.4059	4.37955	128.587
207	Mana1-2Mana1-2Mana1-3Mana-Sp9	2.51003	2.40065	95.6427	7.13592	5.87014	82.2618	1.0999	3.72166	338.364	10.4412	14.3913	137.832
208	Mana1-2Mana1-6(Mana1-2Mana1-3)Mana-Sp9	6.33577	3.98537	62.9027	2.39685	2.12984	88.8602	1.03812	3.16694	305.064	0.870075	5.83346	670.455
209	Mana1-2Mana1-3Mana-Sp9	9.99297	3.09412	30.9629	7.94295	4.54369	57.204	7.22953	2.37547	32.8579	3.58167	4.35926	121.71
210	Mana1-6(Mana1-2Mana1-3)Mana1-6(Mana1-2Mana1-3)Manb1-4GlcNAcb1-4GlcNAcb-Sp12	3.804	3.44964	90.6845	2.0162	2.43334	120.689	8.24213	3.4419	41.7599	-0.094375	1.07786	-1142.1
211	Mana1-2Mana1-6(Mana1-3)Mana1-6(Mana1-2Mana1-2Mana1-3)Manb1-4GlcNAcb1-4GlcNAcb-Sp12	12.015	8.51169	70.8421	5.33898	5.12874	96.0623	7.05187	5.71718	81.0731	8.16125	1.02563	12.567
212	Mana1-2Mana1-6(Mana1-2Mana1-3)Mana1-6(Mana1-2Mana1-2Mana1-3)Manb1-4GlcNAcb1-4GlcNAcb-Sp12	4.60748	3.26905	70.951	14.0578	7.38237	52.5142	4.1466	8.19091	197.533	2.67905	3.85075	143.736
213	Mana1-6(Mana1-3)Mana-Sp9	3.50205	0.829588	23.6886	4.61215	5.0776	110.092	8.5055	5.69404	66.9454	6.63195	10.6779	161.007
214	Mana1-2Mana1-2Mana1-6(Mana1-3)Mana-Sp9	2.92642	3.17141	108.372	8.34422	4.29738	51.5012	-1.92602	4.29228	-222.857	6.76532	4.24933	62.8104
215	Mana1-6(Mana1-3)Mana1-6(Mana1-2Mana1-3)Manb1-4GlcNAcb1-4GlcNAcb-Sp12	12.3881	9.77654	78.9188	1.62688	1.77401	109.044	7.52187	4.4605	59.3004	2.3245	2.15546	92.7278
216	Mana1-6(Mana1-3)Mana1-6(Mana1-3)Manb1-4GlcNAcb1-4 GlcNAcb-Sp12	11.4808	5.41085	47.1294	5.90557	0.589269	9.97817	9.05617	14.1135	155.844	3.62087	5.15633	142.406
217	Manb1-4GlcNAcb-Sp0	6.95958	7.35113	105.626	0.88065	3.40331	386.455	6.04915	7.48123	123.674	6.7145	7.19367	107.136
218	Neu5Aca2-3Galb1-4GlcNAcb1-3Galb1-4(Fuca1-3)GlcNAc-Sp0	18.1764	6.91642	38.0517	7.83995	4.11766	52.5215	12.9278	18.8556	145.853	5.92397	2.79707	47.2162
219	(3S)Galb1-4(Fuca1-3)(6S)GlcNAc-Sp8	8.09075	3.28327	40.5806	929.312	111.054	11.9501	3433.41	297.771	8.67277	8619.67	644.814	7.48072
220	Fuca1-2(6S)Galb1-4GlcNAc-Sp0	6.2779	1.20094	19.1297	5.92393	3.93064	66.352	-3.24113	6.30501	-194.532	6.26243	2.09722	33.4889
221	Fuca1-2Galb1-4(6S)GlcNAc-Sp8	6.15393	6.86641	111.578	6.13013	5.96292	97.2723	6.38945	2.97672	46.5881	7.5181	6.02434	80.1311
222	Fuca1-2(6S)Galb1-4(6S)Glc-Sp0	1.64225	2.3876	145.386	9.61332	7.58313	78.8815	2.34445	3.18919	136.032	8.14125	3.79028	46.5565
223	Neu5Aca2-3Galb1-3GalNAca-Sp8	0.71775	2.71861	378.768	8.49042	6.74033	79.3875	2.72713	4.472	163.982	5.55317	12.4185	223.629
224	Neu5Aca2-3Galb1-3GalNAca-Sp14	4.1134	4.28623	104.202	5.51438	3.01058	54.5952	4.84045	4.57921	94.603	5.0062	4.46253	89.1401
225	GalNAcb1-4(Neu5Aca2-8Neu5Aca2-8Neu5Aca2-8Neu5Aca2-3)Galb1-4Glcb-Sp0	3.2519	5.10905	157.11	4.85875	2.67045	54.9617	9.15403	10.8931	118.998	1.99503	4.46597	223.855
226	GalNAcb1-4(Neu5Aca2-8Neu5Aca2-8Neu5Aca2-3)Galb1-4Glcb-Sp0	6.7508	4.46119	66.0839	7.69507	2.8023	36.4168	3.79562	6.49092	171.011	6.0116	2.68767	44.708
227	Neu5Aca2-8Neu5Aca2-8Neu5Aca2-3Galb1-4Glcb-Sp0	4.21862	1.55734	36.9159	10.8257	7.98668	73.7753	5.74332	3.6486	63.5277	4.29412	5.14692	119.86
228	GalNAcb1-4(Neu5Aca2-8Neu5Aca2-3)Galb1-4Glcb-Sp0	4.61893	5.93516	128.497	5.45508	5.24157	96.0862	15.4996	7.34097	47.3624	7.3469	4.3185	58.7799
229	Neu5Aca2-8Neu5Aca2-8Neu5Aca-Sp8	16.5909	7.34391	44.2646	6.2559	3.40357	54.4058	5.172	4.71512	91.1663	9.89903	7.04487	71.1673
230	Neu5Aca2-3(6S)Galb1-4(Fuca1-3)GlcNAcb-Sp8	8.07133	5.65739	70.0924	-1.38013	1.68644	-122.195	-1.66622	4.95861	-297.595	6.10543	6.76342	110.777
231	GalNAcb1-4(Neu5Aca2-3)Galb1-4GlcNAcb-Sp0	6.42655	3.47255	54.0344	5.83855	5.38086	92.161	4.83115	6.3445	131.325	5.33623	2.01861	37.8283
232	GalNAcb1-4(Neu5Aca2-3)Galb1-4GlcNAcb-Sp8	13.2652	15.7318	118.595	2.57545	2.7878	108.245	8.30978	5.95972	71.7194	6.29657	6.57002	104.343
233	GalNAcb1-4(Neu5Aca2-3)Galb1-4Glcb-Sp0	9.18405	15.3459	167.093	5.0371	1.63282	32.4159	2.5161	7.37145	292.971	7.31515	4.45658	60.9226
234	Neu5Aca2-3Galb1-3GalNAcb1-4(Neu5Aca2-3)Galb1-4Glcb-Sp0	17.4291	9.86972	56.628	5.3927	7.16476	132.86	3.946	3.73945	94.7657	3.59665	6.00618	166.994
235	Neu5Aca2-6(Neu5Aca2-3)GalNAca-Sp8	2.33517	2.77242	118.724	9.42862	4.22496	44.81	5.0392	3.38858	67.2445	4.689	6.14572	131.067
236	Neu5Aca2-3GalNAca-Sp8	2.98865	1.81167	60.6184	-0.1248	5.05064	-4046.99	5.03572	4.36051	86.5914	1.90725	1.08498	56.8874
237	Neu5Aca2-3GalNAcb1-4GlcNAcb-Sp0	4.75985	3.59305	75.4866	5.78512	2.80107	48.4185	5.19375	4.90712	94.4813	4.5953	3.37482	73.4408
238	Neu5Aca2-3Galb1-3(6S)GlcNAc-Sp8	6.13457	6.23653	101.662	6.65908	11.686	175.49	12.1838	6.62666	54.3892	2.6187	7.95246	303.68
239	Neu5Aca2-3Galb1-3( Fuca1-4)GlcNAcb-Sp8	10.9765	2.46275	22.4365	3.52625	5.89574	167.196	-4.91945	5.48464	-111.489	1.86297	2.57174	138.045
240	Neu5Aca2-3Galb1-3(Fuca1-4)GlcNAcb1-3Galb1-4(Fuca1-3)GlcNAcb-Sp0	6.12657	2.23076	36.4112	2.36843	4.26007	179.869	1.07723	3.78447	351.317	0.295025	1.18122	400.379
241	Neu5Aca2-3Galb1-4(Neu5Aca2-3Galb1-3)GlcNAcb-Sp8	14.983	18.4363	123.048	7.85645	7.16842	91.2425	-0.2555	2.8854	-1129.31	4.87838	6.86868	140.798
242	Neu5Aca2-3Galb1-3(6S)GalNAca-Sp8	1.09767	2.24516	204.537	6.73483	7.7814	115.54	14.9486	6.54451	43.7802	7.45147	7.47548	100.322
243	Neu5Aca2-6(Neu5Aca2-3Galb1-3)GalNAca-Sp8	5.96087	4.11827	69.0884	15.1949	10.5604	69.4993	-3.92925	3.30294	-84.0602	2.42315	4.07374	168.118
244	Neu5Aca2-6(Neu5Aca2-3Galb1-3)GalNAca-Sp14	3.01795	5.41563	179.447	7.99277	11.3289	141.739	6.14037	4.67844	76.1915	5.44255	5.8254	107.034
245	Neu5Aca2-3Galb-Sp8	2.23533	5.20033	232.643	4.24315	2.74028	64.5813	3.2361	4.43582	137.073	2.56377	2.94835	115.001
246	Neu5Aca2-3Galb1-3GalNAcb1-3Gala1-4Galb1-4Glcb-Sp0	4.41175	4.43549	100.538	6.19562	4.17348	67.3617	8.07003	3.31039	41.0208	13.5965	9.96491	73.2904
247	Neu5Aca2-3Galb1-3GlcNAcb1-3Galb1-4GlcNAcb-Sp0	-0.0222	4.02355	-18124.1	1.8105	4.71571	260.464	1.42483	6.79612	476.979	1.94448	4.90192	252.095
248	Fuca1-2(6S)Galb1-4Glc-Sp0	0.449875	1.23696	274.956	5.66567	6.23807	110.103	-3.4612	1.45044	-41.9057	-1.15575	1.16208	-100.547
249	Neu5Aca2-3Galb1-3GlcNAcb-Sp0	7.87252	6.23292	79.173	-1.68262	8.89967	-528.916	-4.26153	1.35403	-31.7733	1.3894	7.1608	515.388
250	Neu5Aca2-3Galb1-3GlcNAcb-Sp8	7.86005	10.8925	138.581	-0.167125	0.829001	-496.036	9.64605	4.39051	45.5161	0.596825	1.12479	188.463
251	Neu5Aca2-3Galb1-4(6S)GlcNAcb-Sp8	6.5202	8.7303	133.896	8.70447	2.72596	31.3168	2.89525	3.53112	121.962	9.38423	12.2839	130.9
252	Neu5Aca2-3Galb1-4(Fuca1-3)(6S)GlcNAcb-Sp8	12.1299	3.86674	31.8778	5.6628	1.74074	30.74	5.23025	6.58597	125.921	4.41227	1.91003	43.2889
253	Neu5Aca2-3Galb1-4(Fuca1-3)GlcNAcb1-3Galb1-4(Fuca1-3)GlcNAcb1-3Galb1-4(Fuca1-3)GlcNAcb-Sp0	3.84262	0.590178	15.3587	4.65245	2.43854	52.4141	4.72	5.56904	117.988	1.92887	6.47425	335.649
254	Neu5Aca2-3Galb1-4(Fuca1-3)GlcNAcb-Sp0	5.19545	3.31619	63.8288	10.6664	13.5798	127.313	2.72893	11.038	404.482	4.01785	3.82314	95.1539
255	Neu5Aca2-3Galb1-4(Fuca1-3)GlcNAcb-Sp8	1.66782	2.52248	151.243	4.04203	5.09733	126.108	8.41065	8.78972	104.507	12.662	11.3994	90.0284
256	Neu5Aca2-3Galb1-4(Fuca1-3)GlcNAcb1-3Galb-Sp8	3.8714	3.98728	102.993	3.37817	3.23422	95.7388	6.2512	3.36512	53.8316	6.20958	3.43375	55.2977
257	Neu5Aca2-3Galb1-4(Fuca1-3)GlcNAcb1-3Galb1-4GlcNAcb-Sp8	10.1119	10.8452	107.252	12.5795	6.98398	55.5189	2.69935	2.17167	80.4515	14.1168	4.18174	29.6223
258	Neu5Aca2-3Galb1-4GlcNAcb1-3Galb1-4GlcNAcb1-3Galb1-4GlcNAcb-Sp0	3.0476	1.86034	61.0429	19.0858	13.5972	71.2423	14.5383	5.32941	36.6576	1.95808	5.75552	293.937
259	Neu5Aca2-3Galb1-4GlcNAcb-Sp0	3.5606	1.63535	45.9291	2.52355	2.77865	110.109	4.99068	11.3967	228.36	10.1296	7.46196	73.6651
260	Neu5Aca2-3Galb1-4GlcNAcb-Sp8	6.86345	7.37985	107.524	1.87715	6.9294	369.145	8.9055	10.7624	120.851	4.85798	5.1398	105.801
261	Neu5Aca2-3Galb1-4GlcNAcb1-3Galb1-4GlcNAcb-Sp0	5.9428	4.2127	70.8874	3.52873	2.50801	71.0741	2.13197	5.71911	268.254	10.7128	8.43222	78.7116
262	Fuca1-2Galb1-4(6S)Glc-Sp0	4.52515	6.77965	149.822	6.34192	6.0873	95.985	-1.83545	3.08196	-167.913	5.87632	7.1961	122.459
263	Neu5Aca2-3Galb1-4Glcb-Sp0	3.91845	2.70376	69.0007	9.10773	5.88203	64.5828	8.05987	5.93612	73.6503	7.03625	4.36682	62.0618
264	Neu5Aca2-3Galb1-4Glcb-Sp8	10.5974	8.56342	80.807	6.469	6.32717	97.8075	-0.531175	6.43294	-1211.08	14.9681	4.66341	31.1555
265	Neu5Aca2-6GalNAca-Sp8	5.56933	6.98752	125.464	1.188	2.78073	234.068	8.03648	3.59994	44.7951	1.03792	2.4854	239.458
266	Neu5Aca2-6GalNAcb1-4GlcNAcb-Sp0	-1.37723	4.20131	-305.056	0.361975	1.89987	524.863	-3.60915	3.4914	-96.7376	-0.36045	7.98573	-2215.49
267	Neu5Aca2-6Galb1-4(6S)GlcNAcb-Sp8	2.6397	2.56378	97.1239	5.73162	3.33366	58.1625	2.82557	3.34116	118.247	6.8876	2.04402	29.6768
268	Neu5Aca2-6Galb1-4GlcNAcb-Sp0	3.91418	2.03625	52.0225	0.063875	5.82057	9112.44	6.0107	1.94947	32.4334	22.1412	38.3837	173.359
269	Neu5Aca2-6Galb1-4GlcNAcb-Sp8	9.85963	6.57596	66.6959	4.7393	4.50277	95.0091	3.13745	1.87797	59.8564	5.5086	4.37397	79.4026
270	Neu5Aca2-6Galb1-4GlcNAcb1-3Galb1-4(Fuca1-3)GlcNAcb1-3Galb1-4(Fuca1-3)GlcNAcb-Sp0	3.43698	3.96774	115.443	1.86367	2.39501	128.51	4.67728	2.73719	58.5211	2.97063	7.34788	247.351
271	Neu5Aca2-6Galb1-4GlcNAcb1-3Galb1-4GlcNAcb-Sp0	8.15982	4.83862	59.2981	1.30703	3.748	286.758	19.6529	15.7271	80.0243	2.8293	5.66732	200.308
272	Neu5Aca2-6Galb1-4Glcb-Sp0	9.46415	0.947546	10.0119	5.30257	0.924134	17.428	-1.45927	3.12016	-213.816	0.79075	7.58036	958.63
273	Neu5Aca2-6Galb1-4Glcb-Sp8	3.1726	1.90118	59.9248	4.1018	2.376	57.9259	1.20397	2.51264	208.695	2.72457	4.78316	175.556
274	Neu5Aca2-6Galb-Sp8	4.9812	3.04928	61.2157	4.65785	3.15522	67.7398	7.585	6.43137	84.7906	11.795	3.26109	27.648
275	Neu5Aca2-8Neu5Aca-Sp8	7.76908	8.7213	112.257	9.69337	10.7684	111.09	0.698925	1.40962	201.683	12.2596	3.33241	27.1821
276	Neu5Aca2-8Neu5Aca2-3Galb1-4Glcb-Sp0	0.55445	5.4513	983.191	-0.0745	2.56646	-3444.92	1.13467	6.31502	556.549	10.9945	9.59797	87.2979
277	Galb1-3(Fuca1-4)GlcNAcb1-3Galb1-3(Fuca1-4)GlcNAcb-Sp0	4.87285	2.61063	53.5749	-0.369525	3.60592	-975.825	3.82353	4.08519	106.843	2.5525	2.33845	91.6139
278	Neu5Acb2-6GalNAca-Sp8	1.1175	2.93045	262.232	1.0117	2.39583	236.812	8.89898	7.40431	83.204	4.9199	4.95229	100.658
279	Neu5Acb2-6Galb1-4GlcNAcb-Sp8	10.9072	6.55371	60.0863	3.55368	8.17491	230.041	18.932	17.1613	90.6474	28.7957	43.1347	149.796
280	Neu5Gca2-3Galb1-3(Fuca1-4)GlcNAcb-Sp0	6.42093	5.77778	89.9837	6.3112	3.12325	49.4875	12.2169	9.04052	74.0001	3.33315	2.18918	65.6791
281	Neu5Gca2-3Galb1-3GlcNAcb-Sp0	1.58737	2.35064	148.084	1.74692	2.38816	136.706	1.76515	2.27676	128.984	3.49425	2.56327	73.3568
282	Neu5Gca2-3Galb1-4(Fuca1-3)GlcNAcb-Sp0	5.3204	1.86403	35.0354	5.48577	11.1162	202.637	9.4392	4.31173	45.679	9.75408	10.2236	104.814
283	Neu5Gca2-3Galb1-4GlcNAcb-Sp0	0.30925	3.79968	1228.67	-0.9923	3.00305	-302.636	8.07193	0.791822	9.80958	10.2459	7.54743	73.6633
284	Neu5Gca2-3Galb1-4Glcb-Sp0	5.5189	3.27254	59.297	5.05707	4.43736	87.7456	4.35175	5.39356	123.94	4.39333	2.808	63.9151
285	Neu5Gca2-6GalNAca-Sp0	7.4453	4.43475	59.5644	1.84968	6.17572	333.881	13.3121	5.08701	38.2135	11.5914	7.94192	68.5156
286	Neu5Gca2-6Galb1-4GlcNAcb-Sp0	13.8575	7.28315	52.5577	8.2746	4.37329	52.852	8.43818	4.98741	59.1053	0.21595	6.44969	2986.66
287	Neu5Gca-Sp8	7.59093	8.12337	107.014	3.39413	5.4295	159.968	9.03375	4.81432	53.2926	7.48253	6.65089	88.8856
288	Neu5Aca2-3Galb1-4GlcNAcb1-6(Galb1-3)GalNAca-Sp14	5.93545	3.41515	57.5381	7.99603	4.38942	54.895	7.21258	1.18127	16.3779	3.6263	4.47333	123.358
289	Galb1-3GlcNAcb1-3Galb1-3GlcNAcb-Sp0	4.2083	4.82647	114.689	5.71665	9.06095	158.501	9.89327	5.43798	54.9665	-0.580325	0.929493	-160.168
290	Galb1-4(Fuca1-3)(6S)GlcNAc-Sp0	6.89982	3.97045	57.5442	8.95592	3.68322	41.1261	4.13427	6.45652	156.171	7.5127	0.861873	11.4722
291	Galb1-4(Fuca1-3)(6S)Glc-Sp0	13.3538	8.28547	62.0457	7.1065	5.80235	81.6485	5.53905	5.91348	106.76	1.73757	8.05208	463.409
292	Galb1-4(Fuca1-3)GlcNAcb1-3Galb1-3(Fuca1-4)GlcNAcb-Sp0	5.46762	4.61741	84.45	0.26595	4.49518	1690.23	2.7977	4.26748	152.535	17.3727	11.7997	67.9214
293	Galb1-4GlcNAcb1-3Galb1-3GlcNAcb-Sp0	14.2585	9.39784	65.9103	-0.6908	4.61653	-668.287	1.22678	3.71195	302.578	4.16247	5.80247	139.399
294	Neu5Aca2-3Galb1-3GlcNAcb1-3Galb1-3GlcNAcb-Sp0	7.06325	4.61268	65.3053	10.0596	8.38245	83.3277	4.83078	7.70353	159.468	-2.16707	3.11937	-143.944
295	Neu5Aca2-3Galb1-4GlcNAcb1-3Galb1-3GlcNAcb-Sp0	7.51412	7.795	103.738	11.9191	4.51782	37.9042	9.78155	5.18935	53.0524	16.6104	9.93066	59.7857
296	4S(3S)Galb1-4GlcNAcb-Sp0	11.4114	8.54716	74.9	4.20513	4.99414	118.763	5.4096	2.73635	50.5832	1.73773	2.71057	155.984
297	(6S)Galb1-4(6S)GlcNAcb-Sp0	6.05918	3.21657	53.0859	9.37383	4.17687	44.5589	75.1068	16.0968	21.4319	175.732	31.4881	17.9182
298	(6P)Glcb-Sp10	2.07715	3.05347	147.003	5.63183	6.38737	113.416	4.14588	3.72384	89.8204	8.35232	2.84969	34.1186
299	Neu5Aca2-3Galb1-4(Fuca1-3)GlcNAcb1-6(Galb1-3)GalNAca-Sp14	13.8102	8.86415	64.1855	6.2411	7.64119	122.433	1.07745	2.11227	196.044	7.2729	3.47433	47.7709
300	Galb1-3Galb1-4GlcNAcb-Sp8	14.0943	9.5248	67.5791	5.59563	3.77327	67.4325	9.7628	9.23927	94.6375	5.54953	2.44648	44.0846
301	Neu5Aca2-6Galb1-4GlcNAcb1-2Mana1-6(Galb1-4GlcNAcb1-2Mana1-3)Manb1-4GlcNAcb1-4GlcNAcb-Sp12	3.50123	3.39261	96.8978	6.2191	8.99352	144.611	21.5104	18.2452	84.8202	31.2885	6.2267	19.9009
302	Galb1-4GlcNAcb1-6(Galb1-4GlcNAcb1-3)Galb1-4GlcNAc-Sp0	11.863	3.85713	32.514	5.70518	10.3337	181.128	4.5908	6.35971	138.532	27.34	10.1544	37.1412
303	GlcNAcb1-6(Galb1-4GlcNAcb1-3)Galb1-4GlcNAc-Sp0	6.6616	4.92839	73.9821	1.0998	5.42168	492.97	3.34352	4.19202	125.377	9.43938	14.0426	148.766
304	Galb1-4GlcNAca1-6Galb1-4GlcNAcb-Sp0	14.2884	4.96887	34.7756	8.9124	7.82214	87.7669	1.74425	5.49003	314.75	2.10672	5.10825	242.473
305	Galb1-4GlcNAcb1-6Galb1-4GlcNAcb-Sp0	3.07737	3.21538	104.485	8.93753	6.7428	75.4438	9.64927	12.7688	132.329	0.085475	3.86096	4517.07
306	GalNAcb1-3Galb-Sp8	3.6316	2.38177	65.5846	6.60305	4.40829	66.7614	7.04295	4.59445	65.2347	0.43365	3.68665	850.145
307	GlcAb1-3GlcNAcb-Sp8	5.51205	3.21426	58.3134	-0.510325	2.96899	-581.784	2.76967	11.216	404.958	1.139	1.37927	121.095
308	Neu5Aca2-6Galb1-4GlcNAcb1-2Mana1-6(GlcNAcb1-2Mana1-3)Manb1-4GlcNAcb1-4GlcNAcb-Sp12	7.7163	3.31786	42.9981	4.6152	2.23733	48.4775	6.93985	4.41781	63.6586	9.13922	1.24745	13.6494
309	GlcNAcb1-3Man-Sp10	4.23115	1.018	24.0596	0.410125	3.05526	744.959	2.52595	4.47696	177.239	6.45737	4.27157	66.1503
310	GlcNAcb1-4GlcNAcb-Sp10	8.4904	4.58508	54.0031	7.14757	3.91845	54.8221	8.31748	1.66603	20.0305	8.75838	10.2553	117.091
311	GlcNAcb1-4GlcNAcb-Sp12	11.2465	7.69064	68.3822	15.3609	16.0657	104.589	3.78975	7.41705	195.714	14.2268	14.4923	101.866
312	HOOC(CH3)CH-3-O-GlcNAcb1-4GlcNAcb-Sp10	13.8598	4.60448	33.2219	9.40005	8.81613	93.7881	4.29285	2.83659	66.077	2.7433	1.7442	63.5804
313	Mana1-6Manb-Sp10	6.58495	2.66079	40.4071	4.3778	5.32172	121.562	11.4949	6.68994	58.1989	3.60423	1.85754	51.5378
314	Mana1-6(Mana1-3)Mana1-6(Mana1-3)Manb-Sp10	2.68753	4.82803	179.646	1.35578	2.53891	187.266	7.12048	6.38819	89.7159	10.7175	5.41779	50.5509
315	Mana1-2Mana1-6(Mana1-3)Mana1-6(Mana1-2Mana1-2Mana1-3)Mana-Sp9	9.02723	6.61679	73.2982	7.54843	3.39311	44.9512	7.13743	6.93323	97.139	6.6751	0.813967	12.1941
316	Mana1-2Mana1-6(Mana1-2Mana1-3)Mana1-6(Mana1-2Mana1-2Mana1-3)Mana-Sp9	6.54962	4.98956	76.1809	-1.2035	3.08929	-256.692	-1.49873	2.80169	-186.938	7.48065	7.65253	102.298
317	Neu5Aca2-3Galb1-4GlcNAcb1-6(Neu5Aca2-3Galb1-3)GalNAca-Sp14	4.72863	5.41897	114.599	4.15765	1.70961	41.1197	11.8481	6.90905	58.3137	3.48563	6.02222	172.773
318	Neu5Aca2-6Galb1-4GlcNAcb1-2Mana1-6(Neu5Aca2-3Galb1-4GlcNAcb1-2Mana1-3)Manb1-4GlcNAcb1-4GlcNAcb-Sp12	1.77155	1.26347	71.3199	2.2988	2.6038	113.268	12.5643	9.6983	77.1895	6.55805	3.87834	59.1386
319	Galb1-4GlcNAcb1-2Mana1-6(Neu5Aca2-6Galb1-4GlcNAcb1-2Mana1-3)Manb1-4GlcNAcb1-4GlcNAcb-Sp12	2.71825	0.930705	34.2391	1.6898	5.62086	332.634	15.2671	16.6445	109.022	3.58962	3.23405	90.0944
320	GlcNAcb1-2Mana1-6(Neu5Aca2-6Galb1-4GlcNAcb1-2Mana1-3)Manb1-4GlcNAcb1-4GlcNAcb-Sp12	3.3704	1.84411	54.7149	0.90185	3.38285	375.101	7.6403	3.40109	44.5152	4.95348	5.99795	121.086
321	Neu5Aca2-8Neu5Acb-Sp17	4.0596	2.23217	54.9849	4.85342	7.55473	155.658	5.8291	8.33238	142.945	2.66863	5.40994	202.724
322	Neu5Aca2-8Neu5Aca2-8Neu5Acb-Sp8	7.5445	2.73342	36.2307	7.9852	7.92774	99.2804	9.22612	1.68143	18.2246	10.3675	5.03808	48.595
323	Neu5Gcb2-6Galb1-4GlcNAc-Sp8	8.60817	5.56104	64.6019	2.31182	5.40066	233.61	2.55103	2.35417	92.2835	3.5551	10.1091	284.355
324	Galb1-3GlcNAcb1-2Mana1-6(Galb1-3GlcNAcb1-2Mana1-3)Manb1-4GlcNAcb1-4GlcNAcb-Sp19	14.9728	9.57176	63.9277	10.8479	9.83323	90.6464	11.056	4.63775	41.948	5.78397	7.33883	126.882
325	Neu5Aca2-3Galb1-4GlcNAcb1-2Mana1-6(Neu5Aca2-3Galb1-4GlcNAcb1-2Mana1-3)Manb1-4GlcNAcb1-4GlcNAcb-Sp12	25.0175	3.81822	15.2622	1.52135	5.89135	387.245	1.01555	5.94479	585.376	13.3666	6.56459	49.1117
326	Neu5Aca2-3Galb1-4GlcNAcb1-2Mana1-6(Neu5Aca2-6Galb1-4GlcNAcb1-2Mana1-3)Manb1-4GlcNAcb1-4GlcNAcb-Sp12	8.23762	9.1436	110.998	7.88193	2.76163	35.0375	3.3633	6.30418	187.44	6.59035	3.93484	59.7061
327	Galb1-4(Fuca1-3)GlcNAcb1-2Mana1-6(Galb1-4(Fuca1-3)GlcNAcb1-2Mana1-3)Manb1-4GlcNAcb1-4GlcNAcb-Sp20	7.7774	5.76421	74.1149	5.88745	3.48533	59.1993	12.6506	10.1086	79.9057	5.8185	2.37645	40.843
328	Neu5,9Ac2a2-3Galb1-4GlcNAcb-Sp0	4.95627	0.485188	9.78938	8.91803	2.95182	33.0995	4.30193	3.56973	82.9799	0.608275	4.10087	674.179
329	Neu5,9Ac2a2-3Galb1-4GlcNAcb-Sp0	3.9123	5.30447	135.584	10.2708	4.88627	47.5744	0.67065	4.36635	651.062	1.26603	1.68253	132.899
330	Neu5Aca2-6Galb1-4GlcNAcb1-3Galb1-3GlcNAcb-Sp0	0.6857	2.07317	302.344	14.3291	13.8668	96.7742	2.55973	2.71498	106.065	10.7866	4.53951	42.0845
331	Neu5Aca2-3Galb1-3(Fuca1-4)GlcNAcb1-3Galb1-3(Fuca1-4)GlcNAcb-Sp0	4.7237	3.46332	73.318	9.26992	8.57293	92.4811	8.37635	3.97428	47.4465	9.75522	4.7148	48.331
332	Neu5Aca2-6Galb1-4GlcNAcb1-3Galb1-4GlcNAcb1-3Galb1-4GlcNAcb-Sp0	3.71018	8.37072	225.615	12.9198	4.14368	32.0724	9.641	8.10428	84.0605	14.2319	2.17543	15.2856
333	Gala1-4Galb1-4GlcNAcb1-3Galb1-4Glcb-Sp0	6.16963	2.34049	37.9357	0.4587	1.8431	401.81	5.38687	6.65329	123.509	1.02547	5.05674	493.112
334	GalNAcb1-3Gala1-4Galb1-4GlcNAcb1-3Galb1-4Glcb-Sp0	4.093	5.24364	128.112	9.4934	4.12606	43.4624	10.4023	8.61715	82.8385	3.40607	6.27886	184.343
335	GalNAca1-3(Fuca1-2)Galb1-4GlcNAcb1-3Galb1-4GlcNAcb-Sp0	12.7105	12.8393	101.014	0.757625	6.96461	919.269	-2.4365	3.69474	-151.641	8.83923	9.09423	102.885
336	GalNAca1-3(Fuca1-2)Galb1-4GlcNAcb1-3Galb1-4GlcNAcb1-3Galb1-4GlcNAcb-Sp0	2.66482	2.71281	101.801	11.4949	9.59409	83.4639	19.2982	8.13155	42.1364	18.1521	8.90003	49.0304
337	Neu5Aca2-3-Galb1-4(Fuca1-3)GlcNAcb1-6(Neu5Aca2-3Galb1-3)GalNAc-Sp14	31.4469	17.4285	55.422	6.7652	3.3557	49.6024	6.88778	1.82528	26.5002	3.48185	3.68657	105.88
338	GlcNAca1-4Galb1-4GlcNAcb1-3Galb1-4GlcNAcb1-3Galb1-4GlcNAcb-Sp0	-1.14545	2.5714	-224.488	14.2422	3.51432	24.6754	4.6097	3.92434	85.1323	41.8063	48.3494	115.651
339	GlcNAca1-4Galb1-4GlcNAcb-Sp0	0.291175	3.87964	1332.41	2.62162	2.89646	110.483	1.71462	4.00949	233.84	2.61245	1.72016	65.8447
340	GlcNAca1-4Galb1-3GlcNAcb-Sp0	5.0038	4.23451	84.6259	7.27755	6.80085	93.4497	8.29605	3.70828	44.6993	13.7597	10.7965	78.465
341	GlcNAca1-4Galb1-4GlcNAcb1-3Galb1-4Glcb-Sp0	5.22942	2.64161	50.5144	2.73273	2.26811	82.998	8.68695	3.67373	42.2902	-0.967325	3.74204	-386.844
342	GlcNAca1-4Galb1-4GlcNAcb1-3Galb1-4(Fuca1-3)GlcNAcb1-3Galb1-4(Fuca1-3)GlcNAcb-Sp0	10.6875	12.5733	117.645	8.3824	2.46158	29.3661	5.9094	6.2626	105.977	5.86675	1.27186	21.6792
343	GlcNAca1-4Galb1-4GlcNAcb1-3Galb1-4GlcNAcb-Sp0	15.3529	11.3083	73.656	6.24775	4.21548	67.4719	6.10515	5.19091	85.0251	13.7604	1.76721	12.8428
344	GlcNAca1-4Galb1-3GalNAc-Sp14	4.35607	9.37199	215.148	11.0582	5.67287	51.3004	2.97742	4.71227	158.267	1.7179	6.5484	381.186
345	Neu5Aca2-6Galb1-4GlcNAcb1-2Mana1-6(Mana1-3)Manb1-4GlcNAcb1-4GlcNAc-Sp12	8.36955	7.95879	95.0922	6.0123	4.89854	81.4754	8.7325	2.69814	30.8976	17.8033	10.7304	60.2719
346	Mana1-6(Neu5Aca2-6Galb1-4GlcNAcb1-2Mana1-3)Manb1-4GlcNAcb1-4GlcNAc-Sp12	12.8703	8.60553	66.8633	13.5108	5.45149	40.3492	8.91575	3.98976	44.7496	12.7269	6.93365	54.4803
347	Neu5Aca2-6Galb1-4GlcNAcb1-2Mana1-6Manb1-4GlcNAcb1-4GlcNAc-Sp12	6.3293	3.20172	50.5856	6.00203	2.38068	39.6647	6.67017	2.73778	41.0452	8.76535	6.55349	74.7658
348	Neu5Aca2-6Galb1-4GlcNAcb1-2Mana1-3Manb1-4GlcNAcb1-4GlcNAc-Sp12	3.82267	2.67777	70.0495	9.8475	4.11734	41.811	10.775	7.22255	67.0308	14.645	5.8186	39.7309
349	Galb1-4GlcNAcb1-2Mana1-3Manb1-4GlcNAcb1-4GlcNAc-Sp12	4.10215	5.94995	145.045	13.9469	14.6671	105.163	36.5807	10.4088	28.4542	83.4963	10.0021	11.9791
350	Galb1-4GlcNAcb1-2Mana1-6Manb1-4GlcNAcb1-4GlcNAc-Sp12	3.2426	9.36175	288.711	5.57077	9.32531	167.397	21.6974	4.30025	19.8192	6.55132	4.7571	72.6127
351	Mana1-6(Galb1-4GlcNAcb1-2Mana1-3)Manb1-4GlcNAcb1-4GlcNAcb-Sp12	5.3359	3.17276	59.4606	5.3981	3.08557	57.1604	16.052	8.00718	49.8827	1.05405	3.48156	330.303
352	GlcNAcb1-2Mana1-6(GlcNAcb1-2Mana1-3)Manb1-4GlcNAcb1-4(Fuca1-6)GlcNAcb-Sp22	-2.32418	2.06749	-88.9558	10.7205	7.03589	65.6302	5.24225	2.85781	54.515	5.4537	7.64891	140.252
353	Galb1-4GlcNAcb1-2Mana1-6(Galb1-4GlcNAcb1-2Mana1-3)Manb1-4GlcNAcb1-4(Fuca1-6)GlcNAcb-Sp22	7.91555	6.05366	76.4781	12.9016	3.78392	29.329	16.0694	8.94926	55.6911	15.8143	5.40932	34.2051
354	Galb1-3GlcNAcb1-2Mana1-6(Galb1-3GlcNAcb1-2Mana1-3)Manb1-4GlcNAcb1-4(Fuca1-6)GlcNAcb-Sp22	4.75053	1.89159	39.8186	7.16937	5.69164	79.3883	6.9307	4.84995	69.9777	6.45282	3.11541	48.2798
355	(6S)GlcNAcb1-3Galb1-4GlcNAcb-Sp0	7.65685	3.51313	45.8822	15.7566	13.1803	83.6497	10.8933	3.04044	27.9111	10.85	4.07392	37.5477
356	KDNa2-3Galb1-4(Fuca1-3)GlcNAc-Sp0	7.4946	8.37268	111.716	3.5236	2.47405	70.2138	9.02772	10.907	120.816	9.45547	6.22031	65.7853
357	KDNa2-6Galb1-4GlcNAc-Sp0	23.9377	23.2985	97.33	9.76875	4.91145	50.2771	5.16323	2.4384	47.2263	9.00543	1.31567	14.6098
358	KDNa2-3Galb1-4Glc-Sp0	15.1509	14.6004	96.3669	5.63687	4.71221	83.5962	12.7617	5.27395	41.3264	5.02068	5.66136	112.761
359	KDNa2-3Galb1-3GalNAca-Sp14	8.21208	9.31945	113.485	10.2961	7.12463	69.1974	5.62462	4.05177	72.0362	0.123725	3.00562	2429.27
360	Fuca1-2Galb1-3GlcNAcb1-2Mana1-6(Fuca1-2Galb1-3GlcNAcb1-2Mana1-3)Manb1-4GlcNAcb1-4GlcNAcb-Sp20	38.9928	17.4197	44.6741	4.21527	2.87316	68.1606	4.5009	8.76794	194.804	13.3047	6.07229	45.6403
361	Fuca1-2Galb1-4GlcNAcb1-2Mana1-6(Fuca1-2Galb1-4GlcNAcb1-2Mana1-3)Manb1-4GlcNAcb1-4GlcNAcb-Sp20	9.9223	4.72433	47.6133	25.4807	17.3495	68.0889	22.0459	14.5523	66.0092	2.1715	3.50014	161.185
362	Fuca1-2Galb1-4(Fuca1-3)GlcNAcb1-2Mana1-6(Fuca1-2Galb1-4(Fuca1-3)GlcNAcb1-2Mana1-3)Manb1-4GlcNAcb1-4GlcNAb-Sp20	23.2229	15.2278	65.5723	-5.60292	1.38625	-24.7415	-0.540125	4.19114	-775.957	3.38252	3.93925	116.459
363	Gala1-3Galb1-4GlcNAcb1-2Mana1-6(Gala1-3Galb1-4GlcNAcb1-2Mana1-3)Manb1-4GlcNAcb1-4GlcNAcb-Sp20	2.91785	2.22101	76.1179	5.42232	3.08661	56.9242	-0.8559	3.22403	-376.683	-1.782	8.06777	-452.737
364	Galb1-4GlcNAcb1-2Mana1-6(Mana1-3)Manb1-4GlcNAcb1-4GlcNAcb-Sp12	9.3325	7.6709	82.1956	6.51633	7.02976	107.879	14.4184	4.66508	32.3549	27.4885	9.05812	32.9524
365	Fuca1-4(Galb1-3)GlcNAcb1-2Mana1-6(Fuca1-4(Galb1-3)GlcNAcb1-2Mana1-3)Manb1-4GlcNAcb1-4(Fuca1-6)GlcNAcb-Sp22	11.0673	2.54085	22.9582	6.97827	2.7453	39.3406	1.06325	2.5735	242.041	9.67743	7.7328	79.9056
366	Neu5Aca2-6GlcNAcb1-4GlcNAc-Sp21	7.61505	1.36149	17.8789	7.7742	4.38743	56.4357	15.2041	10.832	71.2438	12.6019	3.51351	27.8807
367	Neu5Aca2-6GlcNAcb1-4GlcNAcb1-4GlcNAc-Sp21	7.63557	6.98046	91.4203	4.03845	5.05977	125.29	4.31648	4.47195	103.602	-0.055925	6.27923	-11227.9
368	Galb1-4(Fuca1-3)GlcNAcb1-6(Fuca1-2Galb1-4GlcNAcb1-3)Galb1-4Glc-Sp21	6.4225	2.57637	40.1147	4.6577	8.68344	186.432	9.19638	7.96058	86.5621	7.36165	3.82952	52.0199
369	Galb1-4GlcNAcb1-2Mana1-6(Galb1-4GlcNAcb1-4(Galb1-4GlcNAcb1-2)Mana1-3)Manb1-4GlcNAcb1-4GlcNAc-Sp21	10.6665	3.95596	37.0877	8.63523	2.6968	31.2302	5.54768	4.375	78.8618	5.40843	3.83075	70.8294
370	GalNAca1-3(Fuca1-2)Galb1-4GlcNAcb1-2Mana1-6(GalNAca1-3(Fuca1-2)Galb1-4GlcNAcb1-2Mana1-3)Manb1-4GlcNAcb1-4GlcNAcb-Sp20	7.82775	4.75241	60.7123	4.92032	3.0523	62.0346	6.23438	3.49378	56.0406	14.6314	13.6596	93.3577
371	Gala1-3(Fuca1-2)Galb1-4GlcNAcb1-2Mana1-6(Gala1-3(Fuca1-2)Galb1-4GlcNAcb1-2Mana1-3)Manb1-4GlcNAcb1-4GlcNAcb-Sp20	4.50402	2.52374	56.033	5.60535	6.19208	110.467	7.3778	2.41514	32.7353	6.68488	3.25945	48.7585
372	Gala1-3Galb1-4(Fuca1-3)GlcNAcb1-2Mana1-6(Gala1-3Galb1-4(Fuca1-3)GlcNAcb1-2Mana1-3)Manb1-4GlcNAcb1-4GlcNAcb-Sp20	4.28772	2.96868	69.2367	6.42547	5.43001	84.5075	6.38587	3.97276	62.2118	10.8186	10.3706	95.8588
373	GalNAca1-3(Fuca1-2)Galb1-3GlcNAcb1-2Mana1-6(GalNAca1-3(Fuca1-2)Galb1-3GlcNAcb1-2Mana1-3)Manb1-4GlcNAcb1-4GlcNAcb-Sp20	4.32078	5.05114	116.904	16.4653	6.49428	39.4421	0.64245	3.00935	468.418	16.325	22.6833	138.948
374	Gala1-3(Fuca1-2)Galb1-3GlcNAcb1-2Mana1-6(Gala1-3(Fuca1-2)Galb1-3GlcNAcb1-2Mana1-3)Manb1-4GlcNAcb1-4GlcNAcb-Sp20	6.95068	4.41568	63.5288	8.4411	4.88461	57.867	14.6716	12.452	84.8714	9.02218	6.99204	77.4983
375	Fuca1-4(Fuca1-2Galb1-3)GlcNAcb1-2Mana1-3(Fuca1-4(Fuca1-2Galb1-3)GlcNAcb1-2Mana1-3)Manb1-4GlcNAcb1-4GlcNAcb-Sp19	36.6778	25.252	68.8481	5.42682	3.72586	68.6564	18.818	14.0954	74.904	17.9141	20.5839	114.903
376	Neu5Aca2-3Galb1-4GlcNAcb1-3GalNAc-Sp14	4.17763	6.05235	144.875	4.38793	6.98301	159.142	15.7	9.32979	59.4254	20.0769	9.05819	45.1174
377	Neu5Aca2-6Galb1-4GlcNAcb1-3GalNAc-Sp14	4.78983	3.23173	67.4707	5.3171	5.33063	100.254	10.679	15.3875	144.091	5.29665	7.66422	144.699
378	Neu5Aca2-3Galb1-4(Fuca1-3)GlcNAcb1-3GalNAca-Sp14	5.16712	3.41836	66.1559	23.3342	8.22535	35.2502	7.86795	5.71494	72.6357	1.60405	8.82719	550.307
379	GalNAcb1-4GlcNAcb1-2Mana1-6(GalNAcb1-4GlcNAcb1-2Mana1-3)Manb1-4GlcNAcb1-4GlcNAc-Sp12	2.33575	8.07071	345.53	5.07885	5.09227	100.264	3.58062	4.26658	119.157	10.4757	11.0238	105.233
380	Galb1-3GalNAca1-3(Fuca1-2)Galb1-4Glc-Sp0	2.79478	3.27585	117.213	3.42605	4.09381	119.491	3.0991	3.46194	111.708	4.5654	2.57915	56.4935
381	Galb1-3GalNAca1-3(Fuca1-2)Galb1-4GlcNAc-Sp0	-0.046325	2.01348	-4346.42	7.25587	5.08682	70.1062	10.8278	4.3536	40.2075	12.2832	2.89996	23.6092
382	Galb1-3GlcNacb1-3Galb1-4GlcNacb1-6(Galb1-3GlcNacb1-3)Galb1-4Glcb-Sp0	4.09653	9.864	240.79	6.82617	4.28348	62.7508	5.45432	4.31552	79.1211	8.974	3.74006	41.6766
383	Galb1-4(Fuca1-3)GlcNAcb1-6(Galb1-3GlcNAcb1-3)Galb1-4Glc-Sp21	5.2415	3.60809	68.837	7.79385	4.20284	53.9251	1.81585	5.60088	308.444	11.6002	3.77918	32.5786
384	Galb1-4GlcNAcb1-6(Fuca1-4(Fuca1-2Galb1-3)GlcNAcb1-3)Galb1-4Glc-Sp21	3.73682	4.64942	124.422	4.59045	8.15272	177.602	12.3625	10.7609	87.0453	7.91768	4.3941	55.4973
385	Galb1-4(Fuca1-3)GlcNAcb1-6(Fuca1-4(Fuca1-2Galb1-3)GlcNAcb1-3)Galb1-4Glc-Sp21	3.56245	2.91228	81.7494	3.71465	2.12673	57.2526	6.3792	3.30019	51.7336	0.954475	7.45496	781.054
386	Galb1-3GlcNAcb1-3Galb1-4(Fuca1-3)GlcNAcb1-6(Galb1-3GlcNAcb1-3)Galb1-4Glc-Sp21	8.00475	5.53964	69.2044	7.9595	2.99003	37.5655	6.71373	12.1645	181.189	5.50055	7.35701	133.75
387	Galb1-4GlcNacb1-6(Galb1-4GlcNacb1-2)Mana1-6(Galb1-4GlcNacb1-4(Galb1-4GlcNacb1-2)Mana1-3)Manb1-4GlcNacb1-4GlcNacb-Sp21	4.91935	2.48096	50.4327	10.384	7.09097	68.2878	13.0587	1.97613	15.1327	36.4841	24.6579	67.5852
388	GlcNacb1-2Mana1-6(GlcNacb1-4(GlcNacb1-2)Mana1-3)Manb1-4GlcNacb1-4GlcNac-Sp21	11.4971	8.45342	73.5265	2.0018	2.75839	137.796	9.1962	6.72563	73.1349	3.90715	5.10929	130.768
389	Fuca1-2Galb1-3GalNAca1-3(Fuca1-2)Galb1-4Glcb-Sp0	1.04787	1.36937	130.68	2.78545	1.60606	57.6589	-2.82943	4.62864	-163.59	4.50982	9.876	218.989
390	Fuca1-2Galb1-3GalNAca1-3(Fuca1-2)Galb1-4GlcNAcb-Sp0	2.3341	2.92083	125.137	3.9146	3.86033	98.6137	4.50975	6.28721	139.414	2.3184	1.93469	83.4495
391	Galb1-3GlcNAcb1-3GalNAca-Sp14	2.0146	3.98033	197.574	2.32048	1.5195	65.4822	4.89502	2.30455	47.0794	6.30278	2.47516	39.2709
392	GalNAcb1-4(Neu5Aca2-3)Galb1-4GlcNAcb1-3GalNAca-Sp14	4.0505	3.06958	75.7828	14.8575	2.4915	16.7693	4.30807	4.80498	111.534	2.78442	0.281036	10.0931
393	GalNAca1-3(Fuca1-2)Galb1-3GalNAca1-3(Fuca1-2)Galb1-4GlcNAcb-Sp0	6.95025	5.76246	82.9101	5.744	2.25449	39.2495	4.4238	4.90663	110.914	5.54563	7.03742	126.9
394	Gala1-3Galb1-3GlcNAcb1-2Mana1-6(Gala1-3Galb1-3GlcNAcb1-2Mana1-3)Manb1-4GlcNAcb1-4GlcNAc-Sp19	12.4833	10.5383	84.419	4.54368	2.41237	53.0929	7.24163	4.95042	68.3607	10.3879	9.38478	90.3434
395	Gala1-3Galb1-3(Fuca1-4)GlcNAcb1-2Mana1-6(Gala1-3Galb1-3(Fuca1-4)GlcNAcb1-2Mana1-3)Manb1-4GlcNAcb1-4GlcNAc-Sp19	19.3716	4.15617	21.4549	7.21833	4.8939	67.7983	13.0771	14.0438	107.392	4.62003	1.93562	41.8962
396	Neu5Aca2-3Galb1-3GlcNAcb1-2Mana1-6(Neu5Aca2-3Galb1-3GlcNAcb1-2Mana1-3)Manb1-4GlcNAcb1-4GlcNAc-Sp19	13.9108	7.26663	52.2373	7.34812	6.84909	93.2087	9.06875	4.6656	51.4471	6.1566	0.634186	10.3009
397	GlcNAcb1-2Mana1-6(Galb1-4GlcNAcb1-2Mana1-3)Manb1-4GlcNAcb1-4GlcNAc-Sp12	3.84368	5.6804	147.786	2.65608	2.56423	96.5422	3.92745	4.01905	102.332	12.6114	3.8491	30.5208
398	Galb1-4GlcNAcb1-2Mana1-6(GlcNAcb1-2Mana1-3)Manb1-4GlcNAcb1-4GlcNAc-Sp12	4.42575	1.9553	44.1801	8.0874	2.60988	32.271	10.9242	6.61348	60.5397	14.4849	6.64477	45.8739
399	Neu5Aca2-3Galb1-3GlcNAcb1-3GalNAca-Sp14	7.57357	2.97443	39.2738	3.77548	2.36474	62.6342	10.5281	9.57002	90.9002	2.40243	3.51132	146.157
400	Fuca1-2Galb1-4GlcNacb1-3GalNaca-Sp14	4.64445	3.44988	74.2796	11.1512	3.94839	35.4077	7.08228	9.67172	136.562	13.7527	13.2531	96.3675
401	Galb1-4(Fuca1-3)GlcNacb1-3GalNaca-Sp14	9.32867	3.23985	34.7301	5.14105	5.93919	115.525	5.0346	5.348	106.225	6.6644	8.15258	122.33
402	GalNaca1-3GalNacb1-3Gala1-4Galb1-4GlcNacb-Sp0	-1.22922	3.23595	-263.251	5.52262	5.14528	93.1673	4.59055	3.13069	68.1987	-0.517825	1.93635	-373.94
403	Gala1-4Galb1-3GlcNacb1-2Mana1-6(Gala1-4Galb1-3GlcNacb1-2Mana1-3)Manb1-4GlcNacb1-4GlcNacb-Sp19	9.68443	4.06399	41.9642	8.79825	6.43265	73.1128	0.88735	7.60773	857.353	9.2853	6.63038	71.4073
404	Gala1-4Galb1-4GlcNacb1-2Mana1-6(Gala1-4Galb1-4GlcNacb1-2Mana1-3)Manb1-4GlcNacb1-4GlcNacb-Sp24	4.76553	2.46635	51.7541	14.8369	7.26504	48.9661	8.3833	2.58178	30.7968	12.4396	2.35128	18.9016
405	Gala1-3Galb1-4GlcNacb1-3GalNaca-Sp14	7.41417	1.49394	20.1498	10.2463	9.95149	97.123	14.3682	14.3272	99.7144	-0.63955	2.49375	-389.923
406	Galb1-3GlcNAcb1-6Galb1-4GlcNAcb-Sp0	4.57915	2.8846	62.9942	5.6844	9.69508	170.556	7.59615	3.44446	45.3447	9.06435	3.41451	37.6697
407	Galb1-3GlcNAca1-6Galb1-4GlcNAcb-Sp0	3.87245	3.83866	99.1275	5.35602	2.21711	41.3946	1.51855	4.46054	293.737	5.2163	7.43789	142.589
408	GalNAcb1-3Gala1-6Galb1-4Glcb-Sp8	17.297	3.61314	20.8889	3.37493	9.22508	273.342	-1.69325	3.10119	-183.15	8.93807	4.83573	54.1026
409	Gala1-3(Fuca1-2)Galb1-4(Fuca1-3)Glcb-Sp21	4.9402	4.9224	99.6398	2.9612	5.01307	169.292	0.596025	3.48184	584.177	5.2187	13.8775	265.919
410	Galb1-4GlcNAcb1-6(Neu5Aca2-6Galb1-3GlcNAcb1-3)Galb1-4Glc-Sp21	12.4745	4.81653	38.6111	5.18928	3.10351	59.8063	8.06192	5.00656	62.1013	8.20925	4.0572	49.4222
411	Galb1-3GalNAcb1-4(Neu5Aca2-8Neu5Aca2-3)Galb1-4Glcb-Sp0	2.94057	1.68921	57.4449	3.71992	3.65487	98.2512	-0.533375	2.56483	-480.868	13.7649	6.79967	49.3985
412	Neu5Aca2-3Galb1-3GalNAcb1-4(Neu5Aca2-8Neu5Aca2-3)Galb1-4Glcb-Sp0	12.4538	10.3227	82.8879	4.38777	2.40632	54.8416	7.888	6.42357	81.4347	4.5001	3.99197	88.7085
413	Gala1-3(Fuca1-2)Galb1-4GlcNAcb1-3GalNAca-Sp14	7.01757	1.0328	14.7174	0.530375	10.9407	2062.83	2.80718	7.58217	270.1	1.37258	6.04213	440.204
414	GalNAca1-3(Fuca1-2)Galb1-4GlcNAcb1-3GalNAca-Sp14	14.1485	7.34747	51.9311	5.86795	7.22105	123.059	-4.39825	1.35188	-30.7368	3.38158	3.54404	104.804
415	GalNAca1-3GalNAcb1-3Gala1-4Galb1-4Glcb-Sp0	2.02578	1.05606	52.1314	4.87603	3.59394	73.7064	-0.195625	6.55493	-3350.76	12.2212	5.29547	43.3303
416	Fuca1-2Galb1-4(Fuca1-3)GlcNAcb1-3GalNAca-Sp14	5.65547	6.41333	113.4	2.88487	4.12291	142.915	3.89037	7.08361	182.08	0.162975	0.854445	524.28
417	Gala1-3(Fuca1-2)Galb1-4(Fuca1-3)GlcNAcb1-3GalNAc-Sp14	12.4995	7.51458	60.1188	8.07695	8.22246	101.802	2.46375	5.52746	224.352	4.91322	7.18852	146.31
418	GalNAca1-3(Fuca1-2)Galb1-4(Fuca1-3)GlcNAcb1-3GalNAc-Sp14	6.01402	2.99249	49.7585	0.00015	2.29195	1.52797e+06	1.23107	2.27419	184.732	6.7193	9.7264	144.753
419	Galb1-4(Fuca1-3)GlcNAcb1-2Mana1-6(Galb1-4(Fuca1-3)GlcNAcb1-2Mana1-3)Manb1-4GlcNAcb1-4(Fuca1-6)GlcNAcb-Sp22	7.19767	1.16207	16.1451	13.5975	7.39291	54.3696	4.7442	5.04502	106.341	11.3708	5.17253	45.4896
420	Fuca1-2Galb1-4GlcNAcb1-2Mana1-6(Fuca1-2Galb1-4GlcNAcb1-2Mana1-3)Manb1-4GlcNAcb1-4(Fuca1-6)GlcNAcb-Sp22	16.1028	7.14745	44.3864	-0.66155	5.44429	-822.96	13.436	3.12063	23.2259	6.4911	3.93173	60.571
421	GlcNAcb1-2(GlcNAcb1-6)Mana1-6(GlcNAcb1-2Mana1-3)Manb1-4GlcNAcb1-4GlcNAcb-Sp19	6.03155	3.88705	64.4453	4.32873	3.12962	72.299	2.75795	5.6946	206.479	-2.41277	2.6783	-111.005
422	Fuca1-2Galb1-3GlcNAcb1-3GalNAc-Sp14	5.24375	9.3937	179.141	4.31873	3.56369	82.5172	2.8995	4.80831	165.832	10.6406	5.68128	53.3923
423	Gala1-3(Fuca1-2)Galb1-3GlcNAcb1-3GalNAc-Sp14	9.45472	9.80835	103.74	9.3931	4.64329	49.433	7.04812	6.21267	88.1464	13.7957	2.37528	17.2175
424	GalNAca1-3(Fuca1-2)Galb1-3GlcNAcb1-3GalNAc-Sp14	10.6462	3.01666	28.3356	16.7553	3.74093	22.3268	72.2856	100.01	138.354	132.443	237.694	179.469
425	Gala1-3Galb1-3GlcNAcb1-3GalNAc-Sp14	-2.60373	2.53073	-97.1964	4.69845	6.71975	143.02	0.2058	3.9394	1914.19	2.07343	1.66345	80.227
426	Fuca1-2Galb1-3GlcNAcb1-2Mana1-6(Fuca1-2Galb1-3GlcNAcb1-2Mana1-3)Manb1-4GlcNAcb1-4(Fuca1-6)GlcNAcb-Sp22	9.69698	5.09682	52.5609	4.7351	2.09277	44.197	5.94602	4.48388	75.4097	3.51968	5.1091	145.158
427	Gala1-3(Fuca1-2)Galb1-4GlcNAcb1-2Mana1-6(Gala1-3(Fuca1-2)Galb1-4GlcNAcb1-2Mana1-3)Manb1-4GlcNAcb1-4(Fuca1-6)GlcNAcb-Sp22	10.6082	4.46867	42.1247	-0.80835	3.78958	-468.804	6.08498	9.72745	159.86	4.94388	2.50167	50.6014
428	Galb1-3GlcNAcb1-6(Galb1-3GlcNAcb1-2)Mana1-6(Galb1-3GlcNAcb1-2Mana1-3)Manb1-4GlcNAcb1-4GlcNAcb-Sp19	0.776375	3.12679	402.743	14.6883	2.93603	19.9889	7.89612	3.55077	44.9685	4.81728	3.62242	75.1965
429	Galb1-4GlcNAcb1-6(Fuca1-2Galb1-3GlcNAcb1-3)Galb1-4Glc-Sp21	10.0221	5.65955	56.4705	2.86658	5.49949	191.849	5.10645	4.57562	89.6048	2.3391	1.30173	55.6507
430	Fuca1-3GlcNAcb1-6(Galb1-4GlcNAcb1-3Galb1-4)Galb1-4Glc-Sp21	2.41452	1.39322	57.7017	5.06502	4.48051	88.4598	11.9746	7.48606	62.5164	11.8112	3.24316	27.4583
431	GlcNAcb1-2Mana1-6(GlcNAcb1-4)(GlcNAcb1-2Mana1-3)Manb1-4GlcNacb1-4GlcNAc-Sp21	13.3171	10.2716	77.1311	6.86698	7.1248	103.755	9.86055	4.77046	48.3792	-0.81695	2.07984	-254.586
432	GlcNAcb1-2Mana1-6(GlcNAcb1-4)(GlcNAcb1-4(GlcNAcb1-2)Mana1-3)Manb1-4GlcNAcb1-4GlcNAc-Sp21	8.79368	4.38978	49.9197	8.83042	1.9177	21.717	9.47207	10.3277	109.033	2.78678	3.11854	111.905
433	GlcNAcb1-6(GlcNAcb1-2)Mana1-6(GlcNAcb1-4)(GlcNAcb1-2Mana1-3)Manb1-4GlcNAcb1-4GlcNAc-Sp21	5.8033	4.58739	79.048	9.82108	7.91981	80.6409	2.05152	2.71703	132.44	6.3013	6.91388	109.721
434	GlcNAcb1-6(GlcNAcb1-2)Mana1-6(GlcNAcb1-4)(GlcNAcb1-4(GlcNAcb1-2)Mana1-3)Manb1-4GlcNAcb1-4GlcNAc-Sp21	4.67438	2.27687	48.7095	4.3141	4.31996	100.136	5.76335	5.63986	97.8574	14.105	11.5334	81.7681
435	Galb1-4GlcNAcb1-2Mana1-6(GlcNAcb1-4)(Galb1-4GlcNAcb1-2Mana1-3)Manb1-4GlcNAcb1-4GlcNAc-Sp21	8.72038	1.78659	20.4875	7.05138	7.06739	100.227	10.5334	4.09435	38.8699	2.10647	11.0429	524.235
436	Galb1-4GlcNAcb1-2Mana1-6(GlcNAcb1-4)(Galb1-4GlcNAcb1-4(Galb1-4GlcNAcb1-2)Mana1-3)Manb1-4GlcNAcb1-4GlcNAc-Sp21	7.67043	8.7664	114.288	2.86025	5.66464	198.047	14.6166	12.9944	88.9019	8.52388	3.23358	37.9356
437	Galb1-4GlcNAcb1-6(Galb1-4GlcNAcb1-2)Mana1-6(GlcNAcb1-4)(Galb1-4GlcNAcb1-2Mana1-3)Manb1-4GlcNAcb1-4GlcNAc-Sp21	2.92568	0.745079	25.4669	5.30617	4.46371	84.123	4.5291	6.12426	135.22	15.0806	16.9373	112.312
438	Galb1-4GlcNAcb1-6(Galb1-4-GlcNAcb1-2)Mana1-6(GlcNAcb1-4)(Galb1-4GlcNAcb1-4(Galb1-4GlcNAcb1-2)Mana1-3)Manb1-4GlcNAcb1-4GlcNAc-Sp21	6.66952	6.09227	91.3449	9.68225	5.21018	53.8117	8.85873	15.308	172.802	4.99295	4.29454	86.012
439	Galb1-4Galb-Sp10	1.3497	1.44171	106.817	0.080525	1.86756	2319.23	2.90072	1.86914	64.4371	8.3264	1.79188	21.5205
440	Galb1-6Galb-Sp10	19.717	6.83742	34.6778	3.81445	3.08974	81.0009	5.38235	3.17523	58.9935	-1.13423	2.54864	-224.703
441	Neu5Aca2-3Galb1-4GlcNAcb1-3Galb-Sp8	10.1971	5.09868	50.0014	-0.436675	2.4974	-571.913	1.12145	3.32685	296.656	-4.17553	2.9704	-71.1383
442	GalNAcb1-6GalNAcb-Sp8	9.21293	6.70016	72.7257	8.554	8.588	100.397	6.94892	6.42076	92.3993	2.2045	8.79529	398.97
443	(6S)Galb1-3GlcNAcb-Sp0	5.42077	4.02486	74.2489	-0.686625	2.79677	-407.322	11.6165	20.5141	176.595	-1.73768	2.29565	-132.11
444	(6S)Galb1-3(6S)GlcNAc-Sp0	6.96182	4.55874	65.4819	5.19533	2.53671	48.8267	16.8057	20.4438	121.648	10.754	2.41187	22.4276
445	Fuca1-2Galb1-4 GlcNAcb1-2Mana1-6(Fuca1-2Galb1-4GlcNAcb1-2(Fuca1-2Galb1-4GlcNAcb1-4)Mana1-3)Manb1-4GlcNAcb1-4GlcNAcb-N	6.88233	3.8765	56.3254	2.8104	1.17292	41.7351	-2.34998	3.08012	-131.07	11.7033	17.1699	146.71
446	Fuca1-2Galb1-4(Fuca1-3)GlcNAcb1-2Mana1-6(Fuca1-2Galb1-4(Fuca1-3)GlcNAcb1-4(Fuca1-2Galb1-4(Fuca1-3)GlcNAcb1-2)Mana1-3)Manb1-4GlcNAcb1-4GlcNAcb-N	9.25237	10.0809	108.955	6.356	2.77381	43.6408	9.41665	5.81084	61.7081	5.52773	1.17897	21.3283
447	Galb1-4(Fuca1-3)GlcNAcb1-6GalNAc-Sp14	9.34	5.0707	54.2901	0.80415	1.42038	176.631	6.25168	0.969974	15.5154	17.4308	10.5633	60.6016
448	Galb1-4GlcNAcb1-2Mana-Sp0	10.5219	13.23	125.738	6.51822	3.49096	53.557	10.2981	6.22683	60.4655	9.51655	7.45599	78.3476
449	Fuca1-2Galb1-4GlcNAcb1-6(Fuca1-2Galb1-4GlcNAcb1-3)GalNAc-Sp14	9.7709	10.1641	104.025	10.5088	6.56933	62.5124	13.0177	5.63965	43.3228	1.26158	3.04766	241.576
450	Gala1-3Fuca1-2Galb1-4GlcNAcb1-6(Gala1-3Fuca1-2Galb1-4GlcNAcb1-3)GalNAc-Sp14	-0.650925	3.3941	-521.427	12.5599	13.5931	108.226	11.1252	3.59209	32.2878	5.90253	3.38177	57.2936
451	GalNAca1-3(Fuca1-2)Galb1-4GlcNAcb1-6(GalNAca1-3(Fuca1-2)Galb1-4GlcNAcb1-3)GalNAc-Sp14	2.5854	5.47093	211.609	4.37395	7.06749	161.581	9.3665	6.00389	64.0997	6.6201	2.3697	35.7955
452	Neu5Aca2-8Neu5Aca2-3Galb1-3GalNAcb1-4(Neu5Aca2-8Neu5Aca2-3)Galb1-4Glcb-Sp0	8.1332	13.2707	163.167	2.3148	1.3159	56.8473	10.9184	8.56172	78.4155	13.2818	1.19632	9.00716
453	GalNAcb1-4Galb1-4Glcb-Sp0	1.70645	1.21861	71.4121	5.34273	2.52995	47.3532	7.21375	8.93337	123.838	5.95242	4.90335	82.3757
454	GalNAca1-3(Fuca1-2)Galb1-4GlcNAcb1-2Mana1-6(GalNAca1-3(Fuca1-2)Galb1-4GlcNAcb1-2Mana1-3)Manb1-4GlcNAcb1-4(Fuca1-6)GlcNAcb-Sp22	2.5446	4.73979	186.269	5.91793	3.69786	62.4858	12.7841	8.7607	68.5281	16.3644	1.28025	7.8234
455	Gala1-3(Fuca1-2)Galb1-3GlcNAcb1-2Mana1-6(Gala1-3(Fuca1-2)Galb1-3GlcNAcb1-2Mana1-3)Manb1-4GlcNAcb1-4(Fuca1-6)GlcNAcb-Sp22	14.8744	16.0394	107.832	5.25725	8.20642	156.097	1.74003	4.83898	278.098	9.7089	1.85789	19.1359
456	Neu5Aca2-6Galb1-4GlcNAcb1-6(Fuca1-2Galb1-3GlcNAcb1-3)Galb1-4Glc-Sp21	1.06903	1.98381	185.572	7.5384	6.63063	87.958	3.63352	8.36158	230.123	7.08763	6.05543	85.4366
457	GalNAca1-3(Fuca1-2)Galb1-3GlcNAcb1-2Mana1-6(GalNAca1-3(Fuca1-2)Galb1-3GlcNAcb1-2Mana1-3)Manb1-4GlcNAcb1-4(Fuca1-6)GlcNAcb-Sp22	4.50168	5.50572	122.304	3.62583	1.90684	52.5905	5.93392	5.16671	87.0708	0.34755	12.2919	3536.71
458	Galb1-4GlcNAcb1-6(Galb1-4GlcNAcb1-2)Mana1-6(Galb1-4GlcNAcb1-2Mana1-3)Manb1-4GlcNAcb1-4GlcNAcb-Sp19	2.98438	3.2743	109.715	9.892	6.51604	65.8718	39.564	11.6598	29.4707	43.0333	9.31383	21.6433
459	Neu5Aca2-3Galb1-4GlcNAcb1-2Mana1-6(GlcNAcb1-4)(Neu5Aca2-3Galb1-4GlcNAcb1-2Mana1-3)Manb1-4GlcNAcb1-4GlcNAcb-Sp21	2.98005	0.697414	23.4028	9.44718	3.46208	36.6467	9.5102	7.62217	80.1473	2.58548	1.04041	40.2405
460	Neu5Aca2-3Galb1-4GlcNAcb1-4Mana1-6(GlcNAcb1-4)(Neu5Aca2-3Galb1-4GlcNAcb1-4(Neu5Aca2-3Galb1-4GlcNAcb1-2)Mana1-3)Manb1-4GlcNAcb1-4GlcNAcb-Sp21	4.21322	5.7619	136.757	6.16595	1.93928	31.4514	5.88183	9.65946	164.226	13.4772	16.1191	119.602
461	(Neu5Aca2-3Galb1-4GlcNAcb1-6(Neu5Aca2-3Galb1-4GlcNAcb1-2)Mana1-6(GlcNAcb1-4)(Neu5Aca2-3Galb1-4GlcNAcb1-2Mana1-3)Manb1-4GlcNAcb1-4GlcNAcb-Sp21	6.12798	3.52015	57.444	4.68985	5.05892	107.869	3.65297	2.6615	72.8585	3.15622	4.45301	141.087
462	Neu5Aca2-3Galb1-4GlcNAcb1-6(Neu5Aca2-3Galb1-4GlcNAcb1-2)Mana1-6(GlcNAcb1-4)(Neu5Aca2-3Galb1-4GlcNAcb1-4(Neu5Aca2-3Galb1-4GlcNAcb1-2)Mana1-3)Manb1-4GlcNAcb1-4GlcNAcb-Sp21	3.69108	2.84026	76.9494	2.80645	9.34126	332.85	4.39545	5.14482	117.049	7.88533	5.27597	66.9087
463	Neu5Aca2-6Galb1-4GlcNAcb1-2Mana1-6(GlcNAcb1-4)(Neu5Aca2-6Galb1-4GlcNAcb1-2Mana1-3)Manb1-4GlcNAcb1-4GlcNAcb-Sp21	5.14665	5.97507	116.096	6.06217	4.27515	70.5217	1.1571	5.40243	466.894	8.4559	6.80141	80.4339
464	Neu5Aca2-6Galb1-4GlcNAcb1-4Mana1-6(GlcNAcb1-4)(Neu5Aca2-6Galb1-4GlcNAcb1-4(Neu5Aca2-6Galb1-4GlcNAcb1-2)Mana1-3)Manb1-4GlcNAcb1-4GlcNAcb-Sp21	3.46002	2.81735	81.4257	6.57845	4.36955	66.4222	8.90935	3.65304	41.0023	10.1397	10.9461	107.953
465	Neu5Aca2-6Galb1-4GlcNAcb1-6(Neu5Aca2-6Galb1-4GlcNAcb1-2)Mana1-6(GlcNAcb1-4)(Neu5Aca2-6Galb1-4GlcNAcb1-2Mana1-3)Manb1-4GlcNAcb1-4GlcNAcb-Sp21	9.1097	6.28167	68.9559	7.2263	8.94607	123.799	12.0475	7.80877	64.8164	7.27535	3.03923	41.7743
466	Neu5Aca2-6Galb1-4GlcNAcb1-6(Neu5Aca2-6Galb1-4GlcNAcb1-2)Mana1-6(GlcNAcb1-4)(Neu5Aca2-6Galb1-4GlcNAcb1-6(Neu5Aca2-6Galb1-4GlcNAcb1-2)Mana1-3)Manb1-4GlcNAcb1-4GlcNAcb-Sp21	3.15075	2.2831	72.4621	-1.60365	3.08708	-192.504	3.994	4.80233	120.239	4.43777	13.4598	303.3
467	Gala1-3(Fuca1-2)Galb1-3GalNAca-Sp8	3.79185	3.74078	98.6532	-1.80242	2.30047	-127.632	-2.0645	1.57211	-76.1499	8.82693	8.99623	101.918
468	Gala1-3(Fuca1-2)Galb1-3GalNAcb-Sp8	6.88722	2.97148	43.1447	7.20122	5.48398	76.1534	6.99152	5.62419	80.443	2.15492	6.24415	289.762
469	Glca1-6Glca1-6Glca1-6Glcb-Sp10	8.29338	6.82261	82.2658	4.1901	1.5262	36.4239	5.3702	2.23753	41.6656	-0.12895	2.19198	-1699.87
470	Glca1-4Glca1-4Glca1-4Glcb-Sp10	5.65182	6.58489	116.509	5.3633	6.34392	118.284	5.72078	3.586	62.6838	9.5592	7.36485	77.0447
471	Neu5Aca2-3Galb1-4GlcNAcb1-6(Neu5Aca2-3Galb1-4GlcNAcb1-3)GalNAca-Sp14	1.97307	1.60009	81.0965	1.2991	2.65338	204.248	7.61195	2.92724	38.4558	9.52395	4.81432	50.5496
472	Fuca1-2Galb1-4(Fuca1-3)GlcNAcb1-2Mana1-6(Fuca1-2Galb1-4(Fuca1-3)GlcNAcb1-2Mana1-3)Manb1-4GlcNAcb1-4(Fuca1-6)GlcNAcb-Sp24	9.98622	6.71431	67.2358	4.306	7.26615	168.745	10.7074	5.30049	49.503	2.5517	3.45795	135.516
473	Fuca1-2Galb1-3(Fuca1-4)GlcNAcb1-2Mana1-6(Fuca1-2Galb1-3(Fuca1-4)GlcNAcb1-2Mana1-3)Manb1-4GlcNAcb1-4(Fuca1-6)GlcNAcb-Sp11-4(Fuca1-6)GlcNAcb-Sp19	7.5458	5.03274	66.6959	5.1502	1.93527	37.5767	-1.0907	5.67755	-520.542	5.72565	3.83646	67.0048
474	Neu5Aca2-3Galb1-3GlcNAcb1-6(Neu5Aca2-3Galb1-4GlcNAcb1-2)Mana1-6(Neu5Aca2-3Galb1-3GlcNAcb1-2Mana1-3)Manb1-4GlcNAcb1-4GlcNAcb-Sp19	8.55145	9.3669	109.536	3.26807	2.71718	83.1431	13.5076	2.06039	15.2536	6.9829	3.30916	47.3895
475	GlcNAcb1-6(GlcNAcb1-2)Mana1-6(GlcNAcb1-2Mana1-3)Manb1-4GlcNAcb1-4(Fuca1-6)GlcNAcb-Sp24	11.797	8.10902	68.7377	17.5853	8.4331	47.9554	6.33042	3.05854	48.3149	13.5014	7.7208	57.1852
476	Galb1-3GlcNAcb1-2Mana1-6(GlcNAcb1-4)(Galb1-3GlcNAcb1-2Mana1-3)Manb1-4GlcNAcb1-4GlcNAcb-Sp21	9.09877	2.19524	24.1267	5.92465	7.58845	128.083	15.152	14.3882	94.959	12.8383	10.8576	84.5718
477	Neu5Aca2-6Galb1-4GlcNAcb1-6(Galb1-3GlcNAcb1-3)Galb1-4Glcb-Sp21	13.0448	5.78284	44.3307	0.679775	3.68695	542.378	11.9145	2.68996	22.5772	6.9583	4.32991	62.2266
478	Neu5Aca2-3Galb1-4GlcNAcb1-2Mana-Sp0	4.6094	3.17978	68.9848	10.1996	6.6001	64.7094	21.1596	5.34116	25.2423	5.28923	8.33525	157.589
479	Neu5Aca2-3Galb1-4GlcNAcb1-6GalNAca-Sp14	2.01242	2.88987	143.601	2.30623	5.30764	230.144	2.1366	8.81118	412.392	13.6539	3.21263	23.529
480	Neu5Aca2-6Galb1-4GlcNAcb1-6GalNAca-Sp14	3.64075	2.50881	68.9092	13.6832	8.11551	59.3103	5.47855	4.82027	87.9844	8.45517	4.22075	49.9191
481	Neu5Aca2-6Galb1-4 GlcNAcb1-6(Neu5Aca2-6Galb1-4GlcNAcb1-3)GalNAca-Sp14	10.353	9.59387	92.6673	5.27638	10.8068	204.815	2.72387	2.35996	86.64	4.23505	7.13314	168.431
482	Neu5Aca2-6Galb1-4GlcNAcb1-2Mana1-6(Neu5Aca2-6Galb1-4GlcNAcb1-2Mana1-3)Manb1-4GlcNAcb1-4(Fuca1-6)GlcNAcb-Sp24	15.5491	5.16762	33.2342	5.92985	5.23401	88.2655	2.8823	4.09332	142.016	12.3675	7.87613	63.6843
483	Neu5Aca2-3Galb1-4GlcNAcb1-2Mana1-6(Neu5Aca2-3Galb1-4GlcNAcb1-2Mana1-3)Manb1-4GlcNAcb1-4(Fuca1-6)GlcNAcb-Sp24	3.48307	7.36426	211.43	7.9416	10.8897	137.122	4.62447	4.76836	103.111	6.20363	7.10371	114.509
484	Mana1-6(Mana1-3)Manb1-4GlcNAcb1-4(Fuca1-6)GlcNAcb-Sp19	3.93655	1.84246	46.8038	5.28315	2.07839	39.3399	1.2739	2.03115	159.443	9.4047	6.54885	69.6338
485	Galb1-4GlcNAcb1-6(Galb1-4GlcNAcb1-2)Mana1-6(Galb1-4GlcNAcb1-2Mana1-3)Manb1-4GlcNAcb1-4(Fuca1-6)GlcNAcb-Sp24	13.2008	2.5568	19.3685	17.2168	6.19396	35.9762	86.0082	18.6707	21.708	125.076	49.1749	39.3159
486	Neu5Aca2-3Galb1-3GlcNAcb1-2Mana1-6(GlcNAcb1-4)(Neu5Aca2-3Galb1-3GlcNAcb1-2Mana1-3)Manb1-4GlcNAcb1-4GlcNAc-Sp21	9.02252	1.60104	17.7449	4.07925	3.31852	81.3512	7.12428	4.91892	69.0444	2.80043	7.38468	263.699
487	Neu5Aca2-6Galb1-4GlcNAcb1-6(Fuca1-2Galb1-4(Fuca1-3)GlcNAcb1-3)Galb1-4Glc-Sp21	4.0782	2.3147	56.7578	2.45925	2.42376	98.557	0.08525	4.85138	5690.77	8.95025	10.6115	118.561
488	Galb1-3GlcNAcb1-6GalNAca-Sp14	2.639	3.32245	125.898	11.4408	1.9955	17.4419	-1.47778	1.28012	-86.6249	7.55602	2.29622	30.3893
489	Gala1-3Galb1-3GlcNAcb1-6GalNAca-Sp14	9.33098	3.91941	42.0042	9.36962	5.22615	55.7776	4.23588	11.0493	260.85	4.54865	7.29328	160.339
490	Galb1-3(Fuca1-4)GlcNAcb1-6GalNAca-Sp14	12.071	9.4815	78.5476	3.56355	4.89782	137.442	7.92825	2.57203	32.4414	8.3375	5.87144	70.422
491	Neu5Aca2-3Galb1-3GlcNAcb1-6GalNAca-Sp14	0.65675	0.913397	139.078	8.27212	5.91427	71.4963	3.86155	5.22259	135.246	7.28993	4.31258	59.1581
492	(3S)Galb1-3(Fuca1-4)GalNAca-Sp0	5.33422	8.28873	155.388	10.3493	4.77604	46.1482	4.4083	2.4343	55.2209	7.51283	2.16341	28.7962
493	Galb1-4(Fuca1-3)GlcNAcb1-6(Neu5Aca2-6(Neu5Aca2-3Galb1-3)GlcNAcb1-3)Galb1-4Glc-Sp21	16.3537	5.9209	36.2052	7.88842	5.13248	65.0634	7.51745	2.93862	39.0906	12.9697	7.9048	60.9483
494	Fuca1-2Galb1-4GlcNAcb1-6GalNAca-Sp14	39.1134	27.97	71.51	7.3987	6.92216	93.5591	3.22573	3.47654	107.775	1.31765	2.37049	179.903
495	Gala1-3Galb1-4GlcNAcb1-6GalNAca-Sp14	1.99783	5.331	266.84	5.99883	4.51913	75.3336	3.3528	4.25682	126.963	19.9227	10.421	52.3073
496	Galb1-(Fuca1-3)GlcNAcb1-2Mana-Sp0	7.04205	13.3103	189.011	3.06455	5.01516	163.651	-0.723575	5.71269	-789.508	3.28282	1.16708	35.5512
497	Fuca1-2(6S)Galb1-3GlcNAcb-Sp0	7.18863	6.06782	84.4087	3.81233	6.81969	178.885	9.98728	16.1612	161.818	4.52005	7.77751	172.067
498	Gala1-3(Fuca1-2)Galb1-4GlcNAcb1-6GalNAca-Sp14	4.44232	4.56337	102.725	4.05753	2.72226	67.0916	9.01947	1.96656	21.8035	6.60512	3.65843	55.3878
499	Fuca1-2Galb1-4GlcNAcb1-2Mana-Sp0	10.9045	8.38947	76.9361	4.83265	2.5964	53.7263	3.0869	3.0751	99.6177	14.0221	5.79576	41.333
500	Fuca1-2Galb1-3(6S)GlcNAcb-Sp0	7.09245	8.53106	120.284	-5.09167	1.07592	-21.131	4.76253	10.1335	212.776	-2.97882	4.06501	-136.463
501	Fuca1-2(6S)Galb1-3(6S)GlcNAcb-Sp0	18.4727	14.2602	77.1961	0.888225	2.55307	287.435	1.31343	9.58418	729.709	5.85687	4.23011	72.2247
502	Neu5Aca2-6GalNAcb1-4(6S)GlcNAcb-Sp8	6.8639	5.37655	78.3309	2.67967	2.05732	76.7752	7.88353	1.50928	19.1447	2.90827	2.67708	92.0503
503	GalNAcb1-4(Fuca1-3)(6S)GlcNAcb-Sp8	12.0036	6.40243	53.3374	6.79875	4.60755	67.7706	1.6877	2.45065	145.206	-1.31062	3.59782	-274.512
504	(3S)GalNAcb1-4(Fuca1-3)GlcNAcb-Sp8	7.84257	5.41891	69.096	4.0449	1.11237	27.5005	4.68265	5.70882	121.914	2.7429	3.4655	126.344
505	Fuca1-2Galb1-3GlcNAcb1-6(Fuca1-2Galb1-3GlcNAcb1-3)GalNAca-Sp14	13.1068	4.24175	32.363	6.11375	3.6843	60.2625	3.97497	6.36921	160.233	7.92633	1.57097	19.8196
506	GalNAca1-3(Fuca1-2)Galb1-3GlcNAcb1-6GalNAca-Sp14	0.122975	2.29567	1866.78	2.1981	2.96139	134.725	-3.3153	4.91819	-148.348	9.49	34.4612	363.132
507	GlcNAcb1-6(GlcNAcb1-2)Mana1-6(GlcNAcb1-4)(GlcNAcb1-4(GlcNAcb1-2)Mana1-3)Manb1-4GlcNAcb1-4(Fuca1-6)GlcNAc-Sp21	11.0371	8.23528	74.6143	8.74703	4.32825	49.4825	0.1208	4.15898	3442.86	13.7136	8.72421	63.6174
508	Galb1-4GlcNAcb1-6(Galb1-4GlcNAcb1-2)Mana1-6(GlcNAcb1-4)Galb1-4GlcNAcb1-4(Gal b1-4GlcNAcb1-2)Mana1-3)Manb1-4GlcNAcb1-4(Fuca1-6)GlcNAc-Sp21	10.0988	4.76592	47.1928	4.36712	1.10173	25.2278	2.29478	2.20959	96.2879	0.904025	5.14373	568.98
509	Galb1-3GlcNAca1-3Galb1-4GlcNAcb-Sp8	0.233375	4.64489	1990.31	5.4309	4.00941	73.8258	4.57923	8.64469	188.781	2.86085	7.0492	246.402
510	Galb1-3(6S)GlcNAcb-Sp8	11.642	5.79792	49.8017	4.48678	1.22335	27.2656	-0.7805	1.49238	-191.208	4.65238	8.18103	175.846
511	(6S)(4S)GalNAcb1-4GlcNAc-Sp8	4.30462	2.76461	64.2242	6.13485	3.18487	51.9144	5.594	5.36764	95.9536	2.62392	2.36051	89.9611
512	(6S)GalNAcb1-4GlcNAc-Sp8	3.00368	6.57496	218.897	5.48477	3.37053	61.4524	4.9439	7.19056	145.443	1.10507	4.19481	379.595
513	(3S)GalNAcb1-4(3S)GlcNAc-Sp8	12.5227	11.8715	94.7995	3.8616	3.12105	80.8227	3.19448	6.10532	191.121	13.4419	9.60562	71.4603
514	GalNAcb1-4(6S)GlcNAc-Sp8	5.9433	2.47209	41.5945	6.0405	4.66956	77.3042	6.83865	8.82392	129.03	3.50477	7.24314	206.665
515	(3S)GalNAcb1-4GlcNAc-Sp8	39.2175	24.8339	63.3235	322.759	33.0982	10.2547	1957.66	186.366	9.51984	5423.67	256.088	4.72168
516	(4S)GalNacb-Sp10	12.7369	9.49808	74.5715	9.27812	4.58868	49.457	8.4171	9.25519	109.957	8.2739	3.39404	41.0211
517	Galb1-4(6P)GlcNAcb-Sp0	4.99815	3.00265	60.0751	16.7895	13.7777	82.0617	9.38528	6.53449	69.6249	12.7701	8.13009	63.6651
518	(6P)Galb1-4GlcNAcb-SP0	4.9903	7.64805	153.258	-0.7003	2.49065	-355.655	-1.18218	2.05596	-173.913	3.46587	5.7202	165.043
519	GalNAca1-3(Fuca1-2)Galb1-4GlcNAcb1-6GalNac-Sp14	3.15195	0.539713	17.1231	1.139	2.28877	200.946	0.745	5.14751	690.941	0.303225	2.45209	808.672
520	Neu5Aca2-6Galb1-4GlcNAcb1-2Man-Sp0	4.57335	2.15242	47.0645	13.3422	5.61395	42.0765	3.24018	2.6399	81.474	10.0955	5.64241	55.8905
521	Gala1-3Galb1-4GlcNAcb1-2Mana-Sp0	0.756025	1.18157	156.287	2.1167	3.35601	158.549	5.71392	5.54973	97.1264	3.49123	9.38945	268.944
522	Gala1-3(Fuca1-2)Galb1-4GlcNAcb1-2Mana-Sp0	10.8179	5.98631	55.3371	6.39697	6.85018	107.085	11.2449	8.24257	73.3004	4.84787	6.31903	130.346
523	GalNAca1-3(Fuca1-2)Galb1-4 GlcNAcb1-2Mana-Sp0	14.439	8.71661	60.3684	5.3982	8.57238	158.801	-0.850375	2.96398	-348.55	-0.522	4.6035	-881.897
524	Galb1-3GlcNAcb1-2Mana-Sp0	10.4274	8.04444	77.1473	4.79123	5.16785	107.861	5.79177	8.0287	138.623	7.20773	15.9556	221.368
525	Gala1-3(Fuca1-2)Galb1-3GlcNAcb1-6GalNAc-Sp14	1.86175	1.10193	59.1877	3.32417	1.38623	41.7015	8.51045	3.44726	40.5062	0.7363	2.54872	346.153
526	Neu5Aca2-3Galb1-3GlcNAcb1-2Mana-Sp0	6.01085	3.43894	57.2122	1.64012	6.71695	409.539	3.09307	5.71303	184.704	7.41435	5.94246	80.1481
527	Gala1-3Galb1-3GlcNAcb1-2Mana-Sp0	4.98555	5.92695	118.883	-1.7466	3.02084	-172.956	3.30313	10.2889	311.491	8.27985	5.6088	67.7403
528	GalNAcb1-4GlcNAcb1-2Mana-Sp0	36.5428	19.9846	54.6882	4.66617	1.07552	23.0492	8.39902	3.76683	44.8484	5.64875	5.94425	105.231
529	Neu5Aca2-3Galb1-3GlcNAcb1-4Galb1-4Glcb-Sp0	3.88488	2.19858	56.5934	2.40105	2.52149	105.016	4.43462	2.14853	48.449	10.1822	3.93835	38.6789
530	GlcNAcb1-2 Mana1-6(GlcNAcb1-4)(GlcNAcb1-2Mana1-3)Manb1-4GlcNAcb1-4(Fuca1-6)GlcNAc-Sp21	7.13422	4.66062	65.3276	0.362925	1.10242	303.759	10.14	4.17153	41.1394	1.36798	2.57361	188.133
531	Galb1-4GlcNAcb1-2 Mana1-6(GlcNAcb1-4)(Galb1-4GlcNAcb1-2Mana1-3)Manb1-4GlcNAcb1-4(Fuca1-6)GlcNAc-Sp21	5.58945	5.41298	96.8428	2.9107	2.41319	82.9074	5.1049	5.73676	112.378	12.4499	12.4091	99.6721
532	Galb1-4GlcNAcb1-2 Mana1-6(Galb1-4GlcNAcb1-4)(Galb1-4GlcNAcb1-2Mana1-3)Manb1-4GlcNAcb1-4(Fuca1-6)GlcNAc-Sp21	2.36035	6.38208	270.387	7.10277	4.41352	62.138	11.9612	2.90933	24.323	-0.791825	3.92675	-495.912
533	Fuca1-4(Galb1-3)GlcNAcb1-2 Mana-Sp0	1.18107	7.57929	641.728	1.74463	7.28134	417.359	2.688	4.11233	152.988	10.8813	9.11074	83.7286
534	Neu5Aca2-3Galb1-4(Fuca1-3)GlcNAcb1-2Mana-Sp0	3.5146	2.13426	60.7255	7.76943	7.56567	97.3774	12.6091	5.42481	43.023	3.43905	7.01021	203.841
535	GlcNAcb1-3Galb1-4GlcNAcb1-6(GlcNAcb1-3)Galb1-4GlcNAc-Sp0	9.49955	4.45547	46.9019	-1.4135	3.75395	-265.578	2.75787	2.78956	101.149	-0.4895	2.51563	-513.918
536	GalNAca1-3(Fuca1-2)Galb1-3GalNAcb1-3Gala1-4Galb1-4Glc-Sp21	6.28892	3.69953	58.8261	12.7704	8.76	68.596	0.075725	10.3096	13614.5	4.95285	3.02796	61.1356
537	Gala1-3(Fuca1-2)Galb1-3GalNAcb1-3Gala1-4Galb1-4Glc-Sp21	14.7265	5.28069	35.8584	5.81618	3.891	66.8997	2.90545	4.80438	165.358	4.58405	1.30635	28.4977
538	Galb1-3GalNAcb1-3Gal-Sp21	7.37223	12.1963	165.436	5.22868	5.258	100.561	2.98698	3.16229	105.869	3.9302	2.22	56.4857
539	GlcNAcb1-3Galb1-4GlcNAcb1-2Mana1-6(GlcNAcb1-3Galb1-4GlcNAcb1-2Mana1-3)Manb1-4GlcNAcb1-4GlcNAcb-Sp12	12.9568	4.80014	37.0473	2.21678	2.75872	124.447	2.05133	8.45439	412.143	5.51275	2.63282	47.7587
540	GlcNAcb1-3Galb1-4GlcNAcb1-2Mana1-6(GlcNAcb1-3Galb1-4GlcNAcb1-2Mana1-3)Manb1-4GlcNAcb1-4GlcNAcb-Sp25	20.4936	14.8317	72.3726	4.13665	4.49621	108.692	8.1535	7.16738	87.9055	1.51753	3.08733	203.445
541	Galb1-4GlcNAcb1-3Galb1-4GlcNAcb1-2Mana1-6(Galb1-4GlcNAcb1-3Galb1-4GlcNAcb1-2Mana1-3)Manb1-4GlcNAcb1-4GlcNAcb-Sp12	20.7341	4.73477	22.8356	11.6446	7.91605	67.9803	15.7025	8.90865	56.7338	27.16	18.0508	66.4608
542	Galb1-4GlcNAcb1-3Galb1-4GlcNAcb1-2Mana1-6(Galb1-4GlcNAcb1-3Galb1-4GlcNAcb1-2Mana1-3)Manb1-4GlcNAcb1-4GlcNAcb-Sp24	18.0172	10.4611	58.0616	8.0703	3.83011	47.4594	13.3291	9.48121	71.1319	22.6115	19.2584	85.1709
543	Neu5Gca2-3Galb1-4GlcNAcb1-3Galb1-4GlcNAcb1-2Mana1-6(Neu5Gca2-3Galb1-4GlcNAcb1-3Galb1-4GlcNAcb1-2Mana1-3)Manb1-4GlcNAcb1-4GlcNAcb-Sp24	9.12213	3.79896	41.6455	5.47715	2.46503	45.0058	11.9509	4.75312	39.7719	17.4555	5.96734	34.186
544	Fuca1-2Galb1-4GlcNAcb1-3Galb1-4GlcNAcb1-2Mana1-6(Fuca1-2Galb1-4GlcNAcb1-3Galb1-4GlcNAcb1-2Mana1-3)Manb1-4GlcNAcb1-4GlcNAcb-Sp24	17.9016	7.48186	41.7944	9.5962	8.27733	86.2563	11.6175	7.76756	66.8612	35.2522	30.8726	87.5764
545	GlcNAcb1-3Galb1-4GlcNAcb1-3Galb1-4GlcNAcb1-2Mana1-6(GlcNAcb1-3Galb1-4GlcNAcb1-3Galb1-4GlcNAcb1-2Mana1-3)Manb1-4GlcNAcb1-4GlcNAcb-Sp14	24.8051	9.01498	36.3433	15.5294	7.64975	49.2597	14.6094	10.8779	74.4581	3.79303	4.01261	105.789
546	GlcNAcb1-3Galb1-4GlcNAcb1-3Galb1-4GlcNAcb1-2Mana1-6(GlcNAcb1-3Galb1-4GlcNAcb1-3Galb1-4GlcNAcb1-2Mana1-3)Manb1-4GlcNAcb1-4GlcNAcb-Sp25	5.79963	4.34568	74.9304	7.17553	1.44749	20.1726	7.12092	7.84745	110.203	-2.79352	2.84828	-101.96
547	Galb1-4GlcNAcb1-3Galb1-4GlcNAcb1-3Galb1-4GlcNAcb1-2Mana1-6(Galb1-4GlcNAcb1-3Galb1-4GlcNAcb1-3Galb1-4GlcNAcb1-2Mana1-3)Manb1-4GlcNAcb1-4GlcNAcb-Sp12	43.8828	9.32263	21.2444	6.4177	3.72014	57.9669	7.06822	2.30272	32.5785	12.4105	3.81441	30.7353
548	Galb1-4GlcNAcb1-3Galb1-4GlcNAcb1-3Galb1-4GlcNAcb1-2Mana1-6(Galb1-4GlcNAcb1-3Galb1-4GlcNAcb1-3Galb1-4GlcNAcb1-2Mana1-3)Manb1-4GlcNAcb1-4GlcNAcb-Sp24	5.63522	3.2629	57.9019	6.4243	4.3529	67.7569	1.79573	4.76479	265.341	45.8552	22.3974	48.8436
549	GlcNAcb1-3Galb1-4GlcNAcb1-3Galb1-4GlcNAcb1-3Galb1-4GlcNAcb1-2Mana1-6(GlcNAcb1-3Galb1-4GlcNAcb1-3Galb1-4GlcNAcb1-3Galb1-4GlcNAcb1-2Mana1-3)Manb1-4GlcNAcb1-4GlcNAcb-Sp25	6.9237	6.0628	87.5659	5.0831	3.5603	70.0418	6.07053	4.68009	77.0952	-0.98945	6.89902	-697.258
550	Galb1-4GlcNAcb1-3Galb1-4GlcNAcb1-3Galb1-4GlcNAcb1-3Galb1-4GlcNAcb1-2Mana1-6(Galb1-4GlcNAcb1-3Galb1-4GlcNAcb1-3Galb1-4GlcNAcb1-3Galb1-4GlcNAcb1-2Mana1-3)Manb1-4GlcNAcb1-4GlcNAcb-Sp25	19.1334	18.4153	96.2471	5.8522	5.68814	97.1966	12.8755	10.0762	78.2591	18.5122	4.69043	25.3369
551	Galb1-3GlcNAcb1-3Galb1-4GlcNAcb1-2Mana1-6(Galb1-3GlcNAcb1-3Galb1-4GlcNAcb1-2Mana1-3)Manb1-4GlcNAcb1-4GlcNAc-Sp25	8.975	4.05952	45.2315	4.60797	3.58986	77.9055	4.63428	8.65062	186.666	8.9783	3.41175	38
552	Neu5Gca2-8Neu5Gca2-3Galb1-4GlcNAc-Sp0	9.49865	10.6091	111.691	3.85407	0.529235	13.7318	2.51915	4.5459	180.454	10.8361	10.8809	100.413
553	Neu5Aca2-8Neu5Gca2-3Galb1-4GlcNAc-Sp0	35.187	13.7782	39.157	2.60938	1.07264	41.107	8.1074	6.62668	81.7362	1.21772	8.3696	687.314
554	Neu5Gca2-8Neu5Aca2-3Galb1-4GlcNAc-Sp0	3.70653	1.8416	49.6855	5.55012	5.75673	103.723	6.51227	4.01707	61.6846	0.853825	4.03796	472.926
555	Neu5Gca2-8Neu5Gca2-3Galb1-4GlcNAcb1-3Galb1-4GlcNAc-Sp0	3.07933	2.99948	97.4069	12.375	14.7916	119.528	-2.04835	3.23028	-157.701	7.0563	5.78068	81.9222
556	Neu5Gca2-8Neu5Gca2-6Galb1-4GlcNAc-Sp0	3.95362	6.90548	174.662	0.30445	2.45701	807.032	10.0192	4.30567	42.9742	2.27677	1.42039	62.3862
557	Neu5Aca2-8Neu5Aca2-3Galb1-4GlcNAc-Sp0	6.4387	2.40466	37.347	-0.2491	3.49162	-1401.69	-0.431525	5.59243	-1295.97	4.9233	1.52842	31.0446
558	GlcNAcb1-3Galb1-4GlcNAcb1-6(GlcNAcb1-3Galb1-4GlcNAcb1-2)Mana1-6(GlcNAcb1-3Galb1-4GlcNAcb1-2)Man a1-3)Manb1-4GlcNAcb1-4GlcNAc-Sp24	30.3118	12.9706	42.7907	4.33967	4.50333	103.771	1.23007	5.46764	444.496	9.22342	6.90922	74.9095
559	Galb1-4GlcNAcb1-3Galb1-4GlcNAcb1-6(Galb1-4GlcNAcb1-3Galb1-4GlcNAcb1-2)Mana1-6(Galb1-4GlcNAcb1-3Galb1-4GlcNAcb1-2Mana1-3)Mana1-4GlcNAcb1-4GlcNAc-Sp24	8.19365	4.09928	50.03	4.8122	4.30955	89.5547	9.3834	4.84982	51.6851	18.0107	11.728	65.1166
560	Gala1-3Galb1-4GlcNAcb1-2Mana1-6(Gala1-3Galb1-4GlcNAcb1-2Mana1-3)Manb1-4GlcNAcb1-4GlcNAc-Sp24	6.67952	6.34579	95.0036	7.7417	10.4939	135.55	11.6917	5.31131	45.4281	8.9988	4.17759	46.4238
561	GlcNAcb1-3Galb1-4GlcNAcb1-6(GlcNAcb1-3Galb1-3)GalNAca-Sp14	3.6479	1.10906	30.4028	8.7453	4.25903	48.7008	4.4693	3.90617	87.4	8.20735	8.55092	104.186
562	GalNAcb1-3GlcNAcb-Sp0	1.3085	1.58644	121.241	7.2725	8.0072	110.102	2.74983	3.76691	136.987	-1.34422	4.06165	-302.156
563	GalNAcb1-4GlcNAcb1-3GalNAcb1-4GlcNAcb-Sp0	7.66248	5.65372	73.7845	1.67305	2.96188	177.035	17.0651	7.12102	41.7286	3.62918	5.71199	157.391
564	GlcNAcb1-3Galb1-4GlcNAcb1-3Galb1-4GlcNAcb1-3Galb1-4GlcNAcb1-3Galb1-4GlcNAcb1-2Mana1-6(GlcNAcb1-3Galb1-4GlcNAcb1-3Galb1-4GlcNAcb1-3Galb1-4GlcNAcb1-3Galb1-4GlcNAcb1-2Mana1-3)Manb1-4GlcNAcb1-4GlcNAcb-Sp25	11.3044	5.51759	48.8092	8.10955	5.68148	70.0592	10.2208	3.93108	38.4617	15.2804	6.36746	41.6709
565	Galb1-4GlcNAcb1-3Galb1-4GlcNAcb1-3Galb1-4GlcNAcb1-3Galb1-4GlcNAcb1-3Galb1-4GlcNAcb1-2Mana1-6(Galb1-4GlcNAcb1-3Galb1-4GlcNAcb1-3Galb1-4GlcNAcb1-3Galb1-4GlcNAcb1-3Galb1-4GlcNAcb1-2Mana1-3)Manb1-4GlcNAcb1-4GlcNAcb-Sp25	14.2244	8.30724	58.4016	6.238	6.50936	104.35	10.1823	12.2517	120.323	43.6258	21.088	48.3383
566	GlcNAb1-3Galb1-3GalNAc-Sp21	6.38108	3.98659	62.4753	11.5237	8.43016	73.155	18.9049	7.13101	37.7205	11.2837	10.647	94.3566
567	Galb1-3GlcNAcb1-6(Galb1-3)GalNAc-Sp21	4.38657	3.68823	84.08	0.35735	1.95138	546.07	0.037475	3.2353	8633.23	2.06072	3.8139	185.076
568	Galb1-4GlcNAcb1-3Galb1-4GlcNAcb1-3Galb1-4GlcNAcb1-3Galb1-4GlcNAcb1-3Galb1-4GlcNAcb1-3Galb1-4GlcNAcb1-2Mana1-6(Galb1-4GlcNAcb1-3Galb1-4GlcNAcb1-3Galb1-4GlcNAcb1-3Galb1-4GlcNAcb1-3Galb1-4GlcNAcb1-3Galb1-4GlcNAcb1-2Mana1-3)Manb1-4GlcNAcb1-4GlcNAcb-Sp25	4.63455	1.74235	37.5949	7.33405	3.76953	51.3977	16.3125	7.19296	44.0948	23.1688	2.85346	12.316
569	(3S)GlcAb1-3Galb1-4GlcNAcb1-3Galb1-4Glc-Sp0	10.8709	3.65559	33.6273	0.47705	1.66524	349.07	5.14395	13.528	262.988	3.98077	5.85266	147.023
570	(3S)GlcAb1-3Galb1-4GlcNAcb1-2Mana-Sp0	0.7213	7.3062	1012.92	15.7009	3.82291	24.3484	5.62478	2.37982	42.3097	2.99798	4.77104	159.142
571	Galb1-3GlcNAcb1-3Galb1-4GlcNAcb1-3Galb1-4GlcNAcb1-6(Galb1-3GlcNAcb1-3Galb1-4GlcNAcb1-3Galb1-4GlcNAb1-2)Mana1-6(Galb1-3GlcNAcb1-3Galb1-4GlcNAcb1-3Galb1-4GlcNAcb1-2Mana1-3)Manb1-4GlcNAcb1-4(Fuca1-6)GlcNAcb-Sp24	20.0948	11.159	55.5321	3.4583	2.38896	69.079	10.7618	8.42279	78.2655	12.418	10.6242	85.5546
572	Galb1-3GlcNAcb1-3Galb1-4GlcNAcb1-6(Galb1-3GlcNAcb1-3Galb1-4GlcNAb1-2)Mana1-6(Galb1-3GlcNAcb1-3Galb1-4GlcNAcb1-2Mana1-3)Manb1-4GlcNAcb1-4(Fuca1-6)GlcNAcb-Sp24	17.151	6.55393	38.2131	3.54955	3.34992	94.3758	5.99995	3.02227	50.3715	21.0017	5.30121	25.2418
573	Neu5Aca2-8Neu5Aca2-3Galb1-3GalNAcb1-4(Neu5Aca2-3)Galb1-4Glc-Sp21	16.2167	7.31121	45.0844	10.8209	8.59624	79.4414	8.05225	5.65755	70.2605	4.853	7.09049	146.105
574	GlcNAcb1-3Galb1-4GlcNAcb1-2Mana1-6(GlcNAcb1-3Galb1-4GlcNAcb1-2Mana1-3)Manb1-4GlcNAcb1-4(Fuca1-6)GlcNAcb-Sp24	10.2227	5.96638	58.3639	9.81535	3.8227	38.9462	5.63615	8.01563	142.218	3.45452	3.34182	96.7376
575	Galb1-4GlcNAcb1-3Galb1-4GlcNAcb1-2Mana1-6(Galb1-4GlcNAcb1-3Galb1-4GlcNAcb1-2Mana1-3)Manb1-4GlcNAcb1-4(Fuca1-6)GlcNAcb-Sp24	8.87332	6.55035	73.8207	16.3706	8.00684	48.9098	23.2692	8.50056	36.5314	12.947	5.64968	43.6372
576	GlcNAcb1-3Galb1-4GlcNAcb1-3Galb1-4GlcNAcb1-2Mana1-6(GlcNAcb1-3Galb1-4GlcNAcb1-3Galb1-4GlcNAcb1-2Mana1-3)Manb1-4GlcNAcb1-4(Fuca1-6)GlcNAcb-Sp24	3.78095	1.62042	42.8576	4.2083	0.88312	20.9852	4.37128	6.48846	148.434	8.89735	3.78145	42.5009
577	Galb1-4GlcNAcb1-3Galb1-4GlcNAcb1-3Galb1-4GlcNAcb1-2Mana1-6(Galb1-4GlcNAcb1-3Galb1-4GlcNAcb1-3Galb1-4GlcNAcb1-2Mana1-3)Manb1-4GlcNAcb1-4(Fuca1-6)GlcNAcb-Sp24	17.1886	10.4997	61.0851	14.1386	14.898	105.371	7.0045	6.00586	85.7429	39.6909	17.784	44.8062
578	GlcNAcb1-3Galb1-4GlcNAcb1-3Galb1-4GlcNAcb1-3Galb1-4GlcNAcb1-2Mana1-6(GlcNAcb1-3Galb1-4GlcNAcb1-3Galb1-4GlcNAcb1-3Galb1-4GlcNAcb1-2Mana1-3)Manb1-4GlcNAcb1-4(Fuca1-6)GlcNAcb-Sp24	25.5934	1.53869	6.01205	4.89943	4.07041	83.0793	1.5848	5.00126	315.577	8.62915	5.43053	62.9323
579	Galb1-4GlcNAcb1-3Galb1-4GlcNAcb1-3Galb1-4GlcNAcb1-3Galb1-4GlcNAcb1-2Mana1-6(Galb1-4GlcNAcb1-3Galb1-4GlcNAcb1-3Galb1-4GlcNAcb1-3Galb1-4GlcNAcb1-2Mana1-3)Manb1-4GlcNAcb1-4(Fuca1-6)GlcNAcb-Sp24	15.8873	6.72711	42.3427	12.5736	8.09687	64.396	12.6794	11.092	87.4803	31.246	16.6459	53.2738
580	GlcNAcb1-3Galb1-4GlcNAcb1-3Galb1-4GlcNAcb1-3Galb1-4GlcNAcb1-3Galb1-4GlcNAcb1-2Mana1-6(GlcNAcb1-3Galb1-4GlcNAcb1-3Galb1-4GlcNAcb1-3Galb1-4GlcNAcb1-3Galb1-4GlcNAcb1-2Mana1-3)Manb1-4GlcNAcb1-4(Fuca1-6)GlcNAcb-Sp19	6.08427	2.02061	33.2103	6.5861	2.64451	40.1529	10.7384	4.94977	46.0943	3.92923	2.93403	74.6719
581	Galb1-4GlcNAcb1-3Galb1-4GlcNAcb1-3Galb1-4GlcNAcb1-3Galb1-4GlcNAcb1-3Galb1-4GlcNAcb1-2Mana1-6(Galb1-4GlcNAcb1-3Galb1-4GlcNAcb1-3Galb1-4GlcNAcb1-3Galb1-4GlcNAcb1-3Galb1-4GlcNAcb1-2Mana1-3)Manb1-4GlcNAcb1-4(Fuca1-6)GlcNAcb-Sp19	18.2812	13.4233	73.4267	7.26163	5.00521	68.9268	14.0685	7.6789	54.5822	21.1099	2.54804	12.0704
582	Galb1-4GlcNAcb1-3Galb1-4GlcNAcb1-6(Galb1-4GlcNAcb1-3Galb1-4GlcNAb1-2)Mana1-6(Galb1-4GlcNAcb1-3Galb1-4GlcNAcb1-2Mana1-3)Manb1-4GlcNAcb1-4(Fuca1-6)GlcNAcb-Sp24	11.7653	7.5809	64.4344	9.59675	9.46455	98.6224	8.76187	4.93158	56.2845	18.4271	14.7896	80.2603
583	GlcNAcb1-3Galb1-4GlcNAcb1-3Galb1-4GlcNAcb1-6(GlcNAcb1-3Galb1-4GlcNAcb1-3Galb1-4GlcNAb1-2)Mana1-6(GlcNAcb1-3Galb1-4GlcNAcb1-3Galb1-4GlcNAcb1-2Mana1-3)Manb1-4GlcNAcb1-4(Fuca1-6)GlcNAcb-Sp24	26.38	15.3795	58.2999	12.2693	1.68641	13.745	18.6616	24.1728	129.533	21.509	14.9753	69.6232
584	Galb1-4GlcNAcb1-3Galb1-4GlcNAcb1-3Galb1-4GlcNAcb1-6(Galb1-4GlcNAcb1-3Galb1-4GlcNAcb1-3Galb1-4GlcNAb1-2)Mana1-6(Galb1-4GlcNAcb1-3Galb1-4GlcNAcb1-3Galb1-4GlcNAcb1-2Mana1-3)Manb1-4GlcNAcb1-4(Fuca1-6)GlcNAcb-Sp24	11.6183	9.97559	85.8608	13.7879	2.46699	17.8924	29.4516	6.18156	20.9889	51.2102	15.193	29.6678
585	GlcNAcb1-3Galb1-4GlcNAcb1-3Galb1-4GlcNAcb1-3Galb1-4GlcNAcb1-6(GlcNAcb1-3Galb1-4GlcNAcb1-3Galb1-4GlcNAcb1-3Galb1-4GlcNAb1-2)Mana1-6(GlcNAcb1-3Galb1-4GlcNAcb1-3Galb1-4GlcNAcb1-3Galb1-4GlcNAcb1-2Mana1-3)Manb1-4GlcNAcb1-4(Fuca1-6)GlcNAcb-Sp24	16.1924	17.5859	108.606	5.71482	3.97174	69.4989	7.55047	3.84819	50.9662	12.3349	3.58339	29.0508
586	Galb1-4GlcNAcb1-3Galb1-4GlcNAcb1-3Galb1-4GlcNAcb1-3Galb1-4GlcNAcb1-6(Galb1-4GlcNAcb1-3Galb1-4GlcNAcb1-3Galb1-4GlcNAcb1-3Galb1-4GlcNAb1-2)Mana1-6(Galb1-4GlcNAcb1-3Galb1-4GlcNAcb1-3Galb1-4GlcNAcb1-3Galb1-4GlcNAcb1-2Mana1-3)Manb1-4GlcNAcb1-4(Fuca1-6)GlcNAcb-Sp24	9.3826	5.8701	62.5637	14.7257	3.77386	25.6277	28.0676	12.1961	43.4524	46.2825	13.974	30.1928
587	GlcNAcb1-3Galb1-4GlcNAcb1-3Galb1-4GlcNAcb1-3Galb1-4GlcNAcb1-3Galb1-4GlcNAcb1-6(GlcNAcb1-3Galb1-4GlcNAcb1-3Galb1-4GlcNAcb1-3Galb1-4GlcNAcb1-3Galb1-4GlcNAb1-2)Mana1-6(GlcNAcb1-3Galb1-4GlcNAcb1-3Galb1-4GlcNAcb1-3Galb1-4GlcNAcb1-3Galb1-4GlcNAcb1-2Mana1-3)Manb1-4GlcNAcb1-4(Fuca1-6)GlcNAcb-Sp24	11.8209	12.1807	103.044	6.88573	5.00077	72.6251	13.6464	6.26459	45.9065	8.41563	0.973054	11.5625
588	Galb1-4GlcNAcb1-3Galb1-4GlcNAcb1-3Galb1-4GlcNAcb1-3Galb1-4GlcNAcb1-3Galb1-4GlcNAcb1-6(Galb1-4GlcNAcb1-3Galb1-4GlcNAcb1-3Galb1-4GlcNAcb1-3Galb1-4GlcNAcb1-3Galb1-4GlcNAb1-2)Mana1-6(Galb1-4GlcNAcb1-3Galb1-4GlcNAcb1-3Galb1-4GlcNAcb1-3Galb1-4GlcNAcb1-3Galb1-4GlcNAcb1-2Mana1-3)Manb1-4GlcNAcb1-4(Fuca1-6)GlcNAcb-Sp24	35.5734	26.8487	75.474	16.4658	5.37609	32.6501	17.9604	7.35214	40.9352	35.2222	4.42677	12.5681
589	Galb1-4GlcNAcb1-3Galb1-4GlcNAcb1-3GalNAca-Sp14	-2.3137	6.75504	-291.958	7.14525	6.27942	87.8825	10.5099	2.64084	25.1271	7.1331	2.57584	36.1111
590	Galb1-4GlcNAcb1-3Galb1-4GlcNAcb1-6(Galb1-3)GalNAca-Sp14	12.2545	2.64879	21.6148	4.21625	5.31249	126	13.1872	8.7837	66.6076	14.045	1.83133	13.039
591	Galb1-4GlcNAcb1-3Galb1-4GlcNAcb1-6(Galb1-4GlcNAcb1-3Galb1-4GlcNAcb1-3)GalNAca-Sp14	7.45918	5.67977	76.1447	8.61192	2.81411	32.6769	16.694	15.1168	90.5521	14.4185	9.86337	68.4078
592	Neu5Aca2-3Galb1-4GlcNAcb1-3Galb1-4GlcNAcb1-3GalNAca-Sp14	2.35645	3.26925	138.736	6.46862	5.67913	87.795	9.58908	8.46579	88.2858	4.23308	7.13422	168.535
593	GlcNAcb1-3Galb1-4GlcNAcb1-3GalNAca-Sp14	1.77875	4.88216	274.471	9.4244	3.06805	32.5543	10.8161	5.81738	53.7844	3.57373	2.33365	65.3001
594	GlcNAcb1-3Galb1-4GlcNAcb1-6(Galb1-3)GalNAca-Sp14	8.99365	10.2718	114.212	-0.4613	1.38644	-300.55	6.3007	4.5526	72.2554	9.94368	8.78645	88.3622
595	GlcNAcb1-3Galb1-4GlcNAcb1-6(GlcNAcb1-3Galb1-4GlcNAcb1-3)GalNAca-Sp14	9.63075	7.18264	74.5803	3.8068	3.72604	97.8786	8.87303	5.2878	59.5941	10.8793	8.98097	82.5506
596	Neu5Aca2-3Galb1-4GlcNAcb1-3Galb1-4GlcNAcb1-6(Neu5Aca2-3Galb1-4GlcNAcb1-3Galb1-4GlcNAcb1-3)GalNAca-Sp14	5.93155	8.64715	145.782	9.25972	9.01401	97.3464	13.3342	5.01848	37.6363	8.2769	6.41039	77.4491
597	Neu5Aca2-6Galb1-4GlcNAcb1-3Galb1-4GlcNAcb1-3GalNAca-Sp14	6.16865	7.34209	119.023	13.5709	10.0025	73.7059	4.45395	6.34684	142.499	0.542775	2.34117	431.333
598	GlcNAcb1-3Galb1-4GlcNAcb1-3Galb1-4GlcNAcb1-3GalNAca-Sp14	5.89443	2.43885	41.3756	3.28765	6.68465	203.326	-1.193	4.52814	-379.559	3.18562	4.46285	140.094
599	Galb1-4GlcNAcb1-3Galb1-3GalNAca-Sp14	3.1691	2.0125	63.5038	3.68083	3.35915	91.2609	4.90575	5.32115	108.468	6.1667	7.12534	115.545
600	Neu5Aca2-3Galb1-4GlcNAcb1-3Galb1-4GlcNAcb1-6(Galb1-3)GalNAca-Sp14	0.98085	6.76512	689.721	9.11245	12.5619	137.855	7.31765	3.42604	46.8188	1.5106	2.9096	192.612
601	Neu5Aca2-6Galb1-4GlcNAcb1-3Galb1-4GlcNAcb1-6(Galb1-3)GalNAca-Sp14	14.3514	10.1836	70.9589	5.33122	2.4595	46.134	3.8571	8.20328	212.68	1.80252	2.65914	147.523
602	Neu5Aca2-6Galb1-4GlcNAcb1-6(Galb1-3)GalNAca-Sp14	6.69015	6.84736	102.35	1.85525	0.870183	46.9038	4.28168	6.14027	143.408	5.2826	2.67357	50.6108
603	Neu5Aca2-3Galb1-4GlcNAcb1-3Galb1-4GlcNAcb1-2Mana1-6(Neu5Aca2-3Galb1-4GlcNAcb1-3Galb1-4GlcNAcb1-2Mana1-3)Manb1-4GlcNAcb1-4GlcNAcb-Sp12	6.8329	8.36386	122.406	5.18032	2.33627	45.0989	15.5377	4.64462	29.8926	5.92227	4.28812	72.4066
604	GlcNAcb1-6(Neu5Aca2-3Galb1-3)GalNAca-Sp14	6.77987	4.97245	73.3414	1.4457	2.86107	197.902	4.494	8.6573	192.641	-0.55955	3.08785	-551.846
605	Neu5Aca2-6Galb1-4GlcNAcb1-3Galb1-4GlcNAcb1-6(Neu5Aca2-6Galb1-4GlcNAcb1-3Galb1-4GlcNAcb1-3)GalNAca-Sp14	11.938	4.78445	40.0773	10.624	6.23779	58.7141	19.7842	17.4726	88.3158	13.8911	5.19514	37.3991
606	Neu5Aca2-6Galb1-4GlcNAcb1-3Galb1-4GlcNAcb1-3Galb1-4GlcNAcb1-2Mana1-6(Neu5Aca2-6Galb1-4GlcNAcb1-3Galb1-4GlcNAcb1-3Galb1-4GlcNAcb1-2Mana1-3)Manb1-4GlcNAcb1-4GlcNAcb-Sp12	11.8248	10.7693	91.074	11.148	3.88319	34.8332	9.04825	1.7673	19.5319	15.2219	4.88453	32.0889
607	Neu5Aca2-3Galb1-4GlcNAcb1-3Galb1-4GlcNAcb1-3Galb1-4GlcNAcb1-2Mana1-6(Neu5Aca2-3Galb1-4GlcNAcb1-3Galb1-4GlcNAcb1-3Galb1-4GlcNAcb1-2Mana1-3)Manb1-4GlcNAcb1-4GlcNAcb-Sp12	8.1008	5.52872	68.2491	5.15175	7.23743	140.485	15.4866	8.85789	57.1973	22.9273	8.15644	35.5753
608	Neu5Aca2-6Galb1-4GlcNAcb1-3Galb1-4GlcNAcb1-2Mana1-6(Neu5Aca2-6Galb1-4GlcNAcb1-3Galb1-4GlcNAcb1-2Mana1-3)Manb1-4GlcNAcb1-4GlcNAcb-Sp12	13.6239	14.0502	103.129	4.7532	5.58129	117.422	9.91552	4.03396	40.6833	5.39273	2.06738	38.3364
609	GlcNAcb1-3Fuca-Sp21	6.09627	3.18111	52.1812	2.37468	4.1802	176.032	4.90592	1.4553	29.6641	6.47127	3.04613	47.0716
610	Galb1-3GalNAcb1-4(Neu5Aca2-8Neu5Aca2-8Neu5Aca2-3)Galb1-4Glcb-Sp21	9.49195	2.06236	21.7274	10.4923	5.6592	53.9367	8.80058	1.00664	11.4383	1.2799	5.73816	448.329
Sp0	CH2CH2NH2
Sp8	CH2CH2CH2NH2
Sp9	CH2CH2CH2CH2CH2NH2
Sp10	NHCOCH2NH
Sp11	OCH2C6H4-p-NHCOCH2NH
Sp12	Asparagine
Sp13	Glycine
Sp14	Threonine
Sp15	Serine
Sp16	PNP (OC6H4NH2)
Sp17	OCH2C6H4NH2
Sp18	O(CH2)3NHCO(CH2)5NH2
Sp19	EN or NK
Sp20	GENR
Sp21	N(CH3)-O-(CH2)2-NH2
Sp22	NST
Sp23	(OCH2CH2)6NH2
Sp24	KVANKT
Sp25	VANK
MDPLys	Mur-L-Ala-D-iGlnb-(CH2)4NH2
