# Supplementary material for: Novel lamprey antibody recognizes terminal sulfated galactose epitopes on mammalian glycoproteins
Source: Commun Biol. 2021 Jun 3;4:674. doi: 10.1038/s42003-021-02199-7 (PMC8175384; doi:10.1038/s42003-021-02199-7)
Supplement: Supplementary file 4 — Supplementary Data 2 [file 42003_2021_2199_MOESM4_ESM.xlsx]

## Sheet: Data set 2-GSP O6
Supplementary Data Set 2. O6-mFc binding to the Glycosulfopeptide microarray.
Chart ID	Detail	Print ID	Average	STDEV	%CV									Chart ID	Detail	Print ID	Average	STDEV	%CV
1	GSnP-3	S-01	782.25	1254.88	160.419									2	GSnP-4	S-02	1976.5	1069.76	54.1238
2	GSnP-4	S-02	1976.5	1069.76	54.1238									1	GSnP-3	S-01	782.25	1254.88	160.419
3	GSnP-5	S-03	181.25	100.414	55.4007									33	NA2	S-33	332	112.981	34.0304
4	GSnP-6	S-04	112.5	50.5866	44.9658									32	Blood group A Penta	S-32	290.75	446.269	153.489
5	GSnP-6_disia	S-05	124.5	16.5831	13.3198									36	LNnT	S-36	254.25	130.592	51.3636
6	GSnP-7_disia	S-06	106.5	18.5203	17.3899									8	GSn2P-4	S-08	253	213.249	84.2883
7	GSn2P-3	S-07	115.5	47.1133	40.7908									16	GSnP-sialyl core 1	S-16	233.5	280.78	120.249
8	GSn2P-4	S-08	253	213.249	84.2883									13	GSP-5	S-13	200	84.786	42.393
9	GSn2P-5	S-09	186	75.8815	40.7965									12	GSP-4	S-12	197.5	117.863	59.6774
10	GSn2P-6	S-10	148.75	19.5512	13.1437									9	GSn2P-5	S-09	186	75.8815	40.7965
11	GSP-3	S-11	145.75	16.0702	11.0258									3	GSnP-5	S-03	181.25	100.414	55.4007
12	GSP-4	S-12	197.5	117.863	59.6774									38	Peptide-2GP1	S-38	161.5	127.516	78.9573
13	GSP-5	S-13	200	84.786	42.393									14	GSP-6	S-14	150.5	3.69685	2.45638
14	GSP-6	S-14	150.5	3.69685	2.45638									10	GSn2P-6	S-10	148.75	19.5512	13.1437
15	GSnP-core 1	S-15	135.5	8.66025	6.39133									11	GSP-3	S-11	145.75	16.0702	11.0258
16	GSnP-sialyl core 1	S-16	233.5	280.78	120.249									39	Peptide-2GSP1	S-39	142	49.3423	34.7481
17	GSnP-disialyl core 1	S-17	128.75	27.3663	21.2554									18	GSnP-2	S-18	140.25	134.681	96.0291
18	GSnP-2	S-18	140.25	134.681	96.0291									35	NA2,6	S-35	140.25	146.936	104.767
19	GSnP-3	S-19	105.5	20.567	19.4948									42	Peptide-4GSP6	S-42	139.75	60.2847	43.1376
20	GSnP-4	S-20	84.75	25.6564	30.273									15	GSnP-core 1	S-15	135.5	8.66025	6.39133
21	GSnP-5	S-21	99.5	19.6044	19.7029									17	GSnP-disialyl core 1	S-17	128.75	27.3663	21.2554
22	GSnP-6	S-22	78.25	21.9298	28.0253									5	GSnP-6_disia	S-05	124.5	16.5831	13.3198
23	GG-Sialyl Lewis a	S-23	77.5	17.9351	23.142									41	Peptide-4GSP1	S-41	122.5	71.5938	58.4439
24	Lewis a	S-24	60.5	31.8591	52.6596									29	Sialyl Lewis x	S-29	121	121.455	100.376
25	Lewis x	S-25	65.25	24.1713	37.0441									7	GSn2P-3	S-07	115.5	47.1133	40.7908
26	Sulfo Lewis a	S-26	71.25	33.1399	46.5121									4	GSnP-6	S-04	112.5	50.5866	44.9658
27	Sulfo Lewis x	S-27	56.25	27.1216	48.2162									40	Peptide-4GP1	S-40	112.25	67.3467	59.9971
28	Sialyl Lewis a	S-28	43	30.0444	69.8707									6	GSnP-7_disia	S-06	106.5	18.5203	17.3899
29	Sialyl Lewis x	S-29	121	121.455	100.376									19	GSnP-3	S-19	105.5	20.567	19.4948
30	LewisX tumor associated antigen	S-30	94.5	29.3769	31.0866									37	Peptide-2P	S-37	101.5	139.017	136.962
31	Blood group A Tetra	S-31	48.75	39.2035	80.4175									21	GSnP-5	S-21	99.5	19.6044	19.7029
32	Blood group A Penta	S-32	290.75	446.269	153.489									30	LewisX tumor associated antigen	S-30	94.5	29.3769	31.0866
33	NA2	S-33	332	112.981	34.0304									48	Biotin	S-48	89.3333	8.5049	9.52041
34	NA2,3	S-34	82.25	35.9572	43.7169									20	GSnP-4	S-20	84.75	25.6564	30.273
35	NA2,6	S-35	140.25	146.936	104.767									43	Peptide-4GSP2(K)	S-43	82.5	65.4243	79.3021
36	LNnT	S-36	254.25	130.592	51.3636									34	NA2,3	S-34	82.25	35.9572	43.7169
37	Peptide-2P	S-37	101.5	139.017	136.962									22	GSnP-6	S-22	78.25	21.9298	28.0253
38	Peptide-2GP1	S-38	161.5	127.516	78.9573									23	GG-Sialyl Lewis a	S-23	77.5	17.9351	23.142
39	Peptide-2GSP1	S-39	142	49.3423	34.7481									26	Sulfo Lewis a	S-26	71.25	33.1399	46.5121
40	Peptide-4GP1	S-40	112.25	67.3467	59.9971									47	Peptide-4GSP6(K)	S-47	70	27.1293	38.7562
41	Peptide-4GSP1	S-41	122.5	71.5938	58.4439									25	Lewis x	S-25	65.25	24.1713	37.0441
42	Peptide-4GSP6	S-42	139.75	60.2847	43.1376									46	Peptide-4GSP5(K)	S-46	61.75	9.28709	15.0398
43	Peptide-4GSP2(K)	S-43	82.5	65.4243	79.3021									24	Lewis a	S-24	60.5	31.8591	52.6596
44	Peptide-4GSP3(K)	S-44	55	29.4392	53.5258									45	Peptide-4GSP4(K)	S-45	57.25	14.7958	25.8442
45	Peptide-4GSP4(K)	S-45	57.25	14.7958	25.8442									27	Sulfo Lewis x	S-27	56.25	27.1216	48.2162
46	Peptide-4GSP5(K)	S-46	61.75	9.28709	15.0398									44	Peptide-4GSP3(K)	S-44	55	29.4392	53.5258
47	Peptide-4GSP6(K)	S-47	70	27.1293	38.7562									31	Blood group A Tetra	S-31	48.75	39.2035	80.4175
48	Biotin	S-48	89.3333	8.5049	9.52041									28	Sialyl Lewis a	S-28	43	30.0444	69.8707
