# Supplementary material for: Novel lamprey antibody recognizes terminal sulfated galactose epitopes on mammalian glycoproteins
Source: Commun Biol. 2021 Jun 3;4:674. doi: 10.1038/s42003-021-02199-7 (PMC8175384; doi:10.1038/s42003-021-02199-7)
Supplement: Supplementary file 5 — Supplementary Data 3 [file 42003_2021_2199_MOESM5_ESM.xlsx]

## Sheet: Data set 3-Glycoprotein array
Supplementary Data Set 3. O6-mFc binding to the Glycoprotein microarray. O6-mFc tested at 0.1, 1, and 10 ug/ml.
Chart ID	Sample Name	O6-mFc 0.1µg/ml	STDEV	%CV	Average SNR	O6-mFc 1µg/ml	STDEV	%CV	Average SNR	O6-mFc 10µg/ml	STDEV	%CV	Average SNR
1	Bovine Submaxillary Mucin	61	1.82574	2.99302	3.13375	197.5	7.93725	4.01886	10.1073	995.25	8.18026	0.82193	27.108
2	Porcine Stomach Mucin, Type III	3.5	0.57735	16.4957	0.20375	2.75	0.957427	34.8155	0.0285	38.25	16.4595	43.0315	0.40025
3	Normal Human Sputum Mucin	267	2.70801	1.01424	16.4405	1229	13.8323	1.12549	60.7495	4441	18.4572	0.415608	69.8565
4	Human Cystic Fibrosis Sputum Mucin	23.5	2.08167	8.85815	1.4225	143.75	4.19325	2.91704	6.075	628.25	11.2657	1.79319	7.92925
5	Glycophorin, Human	4.25	0.957427	22.5277	0.18075	1.75	1.25831	71.9032	-0.02425	34.25	6.94622	20.2809	0.225
6	alpha1-Acid Glycoprotein (Orosomucoid), from Human Serum	0.75	0.957427	127.657	0.047	-3	1.63299	-54.4331	-0.13975	8.75	19.8893	227.306	-0.066
7	alpha1-Acid Glycoprotein (Orosomucoid), from Bovine Serum	0.25	0.5	200	-0.0125	0.75	1.25831	167.774	-0.013	5	3.74166	74.8331	0.0785
8	IgA, from Human Serum	98	2.16025	2.20433	5.806	129	3.16228	2.45138	6.21625	275	6.27163	2.28059	8.44525
9	IgM, from Human Serum	4840	51.0229	1.05419	280.711	5714.5	78.1644	1.36782	241.299	9654	381.554	3.95229	173.407
10	IgG, from Human Serum	304.5	11.2694	3.70096	17.8528	575	17.6068	3.06206	18.3262	1566	70.4036	4.49576	35.7455
11	IgG, from Bovine Serum	57	3.55903	6.24391	3.3915	306.5	44.3809	14.4799	9.5155	2054	191.8	9.33789	46.1565
12	apo-Transferrin, Human	2.5	0.57735	23.094	0.095	7	1.41421	20.2031	0.268	31.25	3.30404	10.5729	0.7675
13	a2-Macroglobulin, from Human Plasma	209	33.4166	15.9888	12.308	737.75	427.74	57.979	34.3457	8354	725.346	8.68262	111.897
14	alpha1-Antitrypsin, from Human Plasma	2.5	2.38048	95.219	0.124	4.5	2.38048	52.8995	0.17125	12	9.0185	75.1542	0.2335
15	Hemopexin, from Human Plasma	42.5	8.81287	20.7362	2.45775	201.5	71.1454	35.3079	8.9815	1597.75	289.311	18.1074	28.3345
16	Fibronectin, from Human Plasma	107.5	25.8263	24.0245	6.29425	477.75	342.634	71.7183	15.5487	4289.75	1420.21	33.107	52.3105
17	Human Chorionic Gonadotropin (hCG)	3.5	1.73205	49.4872	0.16775	7.25	13.1751	181.726	-0.06575	13	8.0829	62.1762	0.26025
18	alpha2-hs-Glycoprotein (Fetuin), Human	3	0.816497	27.2166	0.1405	25	8.20569	32.8228	0.16625	144.75	30.2366	20.8888	1.1985
19	Fetuin, from Fetal Calf Serum	12.75	8.26136	64.7949	0.51975	47.5	24.7992	52.2088	0.8205	271	25.2587	9.32054	4.39425
20	Asialofetuin, from Fetal Calf Serum	117.25	9.46485	8.07236	5.98925	604	52.1344	8.63153	7.29975	4639	758.127	16.3425	92.6387
21	Lactoferrin, from Human Milk	31.5	4.04145	12.83	1.84325	88.25	8.18026	9.26942	3.697	261.75	16.5202	6.31144	5.4965
22	Caseinoglycopeptide, from Bovine Casein	2.75	0.5	18.1818	0.1585	2.5	1.29099	51.6398	0.088	34	12.7802	37.5888	0.39925
23	Laminin, from Human Placenta	5.75	0.957427	16.6509	0.316	29	3.16228	10.9044	1.27575	287.5	19.3305	6.72364	4.529
24	Thyroglobulin, Human	5753.5	200.091	3.47772	259.631	19311.5	697.382	3.61123	377.772	33368.5	889.193	2.66477	378.885
25	Thyroglobulin, from Bovine Thyroid	148.75	9.06918	6.09693	8.86525	440.75	86.6963	19.6702	10.3893	1898.5	410.126	21.6027	13.715
26	Ovalbumin, from Chicken Egg White, Grade V	3	0.816497	27.2166	0.1645	6.25	9.39415	150.306	0.17875	23.75	37.3575	157.295	-0.07525
27	Ovalbumin, from Chicken Egg White, Grade V, Periodate-Treated	1.5	0.57735	38.49	0.06275	4.75	0.957427	20.1564	0.2015	28.75	1.70783	5.94026	0.9235
28	Trypsin Inhibitor (Ovomucoid), from Chicken Egg White	0	0.816497	#DIV/0!	-0.04275	0.5	1	200	-0.01075	-2.5	4.65475	-186.19	-0.26275
29	Invertase, from Saccharomyces cerevisiae, Grade VII	1	1.1547	115.47	0.059	3.75	2.21736	59.1295	0.11375	15.25	11.3541	74.4534	0.32625
30	RNase B, from Bovine Pancreas	1.5	0.57735	38.49	0.059	2	1.82574	91.2871	0.01075	-2.75	5.7373	-208.629	-0.21475
31	Horseradish Peroxidase (HRP)	1.25	1.25831	100.664	0.044	0.5	1.29099	258.199	-0.02575	3.75	6.23832	166.355	-0.02
32	Schistosoma mansoni Egg Antigen (SEA)	195.75	3.94757	2.01664	10.4478	375.5	26.839	7.14754	14.7323	1637.5	143.54	8.76579	45.2507
33	Haptoglobin from Pooled Human Plasma	48.25	24.7841	51.3659	2.82325	605.75	881.213	145.475	27.1903	2341.75	988.956	42.2315	38.9885
34	sIgA from Human Colostrum	2803.25	144.827	5.1664	150.582	2781	84.2061	3.02791	112.651	4977	272.285	5.47087	82.0495
35	Vitronectin, from Human Plasma	8	0.816497	10.2062	0.36225	42.5	46.422	109.228	1.61025	118.25	73.5408	62.191	1.95725
36	Bovine Serum Albumin (BSA)	-0.75	0.5	-66.6667	-0.074	1	1.63299	163.299	-0.1085	13.25	10.6888	80.67	0.2705
37	Biotinylated Bovine Serum Albumin (BSA)	-1.75	0.957427	-54.7101	-0.10775	31.75	33.0189	103.997	-0.06875	8	10.0995	126.244	0.0875
38	PBS	0.25	2.21736	886.942	0.00925	-5.75	6.23832	-108.493	-0.17925	7.25	31.8891	439.85	-0.107
