# Supplementary material for: Novel lamprey antibody recognizes terminal sulfated galactose epitopes on mammalian glycoproteins
Source: Commun Biol. 2021 Jun 3;4:674. doi: 10.1038/s42003-021-02199-7 (PMC8175384; doi:10.1038/s42003-021-02199-7)
Supplement: Supplementary file 6 — Supplementary Data 4 [file 42003_2021_2199_MOESM6_ESM.xlsx]

## Sheet: Data set4-glycoprot glycosidase
Supplementary Data Set 4. O6-mFc and lectin binding to the Glycosulfopeptide microarray, with and without PNGase F and Neuraminidase treatment of the array.
Chart ID	Sample Name	ConA - Mock	STDEV	%CV	Average SNR	ConA - PNGaseF	STDEV	%CV	Average SNR	O6 - Mock	STDEV	%CV	Average SNR	O6 - PNGase F	STDEV	%CV	Average SNR	SNA - Mock	STDEV	%CV	Average SNR	SNA - Neuraminidase	STDEV	%CV	Average SNR	O6 - Mock	STDEV	%CV	Average SNR	O6 - Neuraminidase	STDEV	%CV	Average SNR
1	Bovine Submaxillary Mucin	478.5	23.8956	4.99386	19.5075	21.5	3.69685	17.1946	0.9675	1994.5	69.7257	3.4959	18.351	1543	22.3308	1.44724	22.151	168.5	16.6833	9.90108	0.7445	238.25	13.7931	5.78934	7.27725	667.25	7.932	1.18876	12.8335	947.5	92.7128	9.78499	7.807
2	Porcine Stomach Mucin, Type III	697.25	27.3663	3.9249	24.0098	238	7.87401	3.30841	12.6133	64.75	6.34429	9.79813	0.62775	76.75	33.5099	43.6612	0.09625	1153.5	47.8505	4.14828	13.5403	139.75	5.7373	4.10541	1.68	20.75	1.70783	8.23048	0.3795	56.75	5.18813	9.14207	0.33875
3	Normal Human Sputum Mucin	1103.5	23.615	2.14001	25.3983	37.25	3.94757	10.5975	1.71875	2853.5	44.1626	1.54766	8.11325	2937.5	133.772	4.55395	17.1433	10340.5	102.945	0.995551	40.9845	93.25	7.88987	8.46098	1.32925	2755.25	11.644	0.422612	65.04	6104.75	114.133	1.86957	23.2117
4	Human Cystic Fibrosis Sputum Mucin	88	2.44949	2.78351	2.89375	0.75	0.957427	127.657	-0.0915	380.25	11.2657	2.96272	1.62	357.25	6.60177	1.84794	4.894	930.75	29.7363	3.19488	5.33275	-5.5	6.245	-113.545	-0.108	353.75	6.89807	1.94998	8.1845	1002	5.35413	0.534344	9.63775
5	Glycophorin, Human	8.75	0.5	5.71429	0.0025	4.5	2.64575	58.7945	0.13025	69.5	14.3875	20.7014	0.6155	19.5	3.51188	18.0097	0.359	12.5	13.5277	108.222	0.0035	12.5	9.25563	74.045	0.0425	4.5	1.29099	28.6888	0.068	350	34.7659	9.93311	0.19975
6	alpha1-Acid Glycoprotein (Orosomucoid), from Human Serum	4	3.16228	79.0569	0.045	2	0.816497	40.8248	-0.05775	6.25	7.67572	122.812	-0.14025	8.75	12.8679	147.062	0.08325	20	34.5832	172.916	-0.08625	-1.25	14.151	-1132.08	-0.20325	3	5.35413	178.471	-0.09275	9.5	7.59386	79.9353	-0.0645
7	alpha1-Acid Glycoprotein (Orosomucoid), from Bovine Serum	4.25	2.98608	70.2607	-0.003	6.5	3.87298	59.5844	0.1835	2.5	8.69866	347.946	-0.1255	23.5	24.9065	105.985	0.0465	7.5	9.32738	124.365	-0.01225	2.75	2.21736	80.6311	0.0275	7	2.94392	42.056	0.075	4	2.82843	70.7107	0.0335
8	IgA, from Human Serum	345	9.48683	2.74981	18.8827	20.25	2.98608	14.7461	0.85825	489.5	4.65475	0.950919	5.24675	268.75	17.2313	6.41164	3.059	910	14.8997	1.63733	9.005	10	5.22813	52.2813	0.15875	74	8.75595	11.8324	0.74475	1875.75	117.636	6.27142	35.9793
9	IgM, from Human Serum	29795	395.49	1.32737	143.581	2214	258.133	11.6591	75.89	14082	362.406	2.57354	111.547	6211.25	525.111	8.45419	35.5795	36627.5	907.969	2.47893	247.027	68.25	5.25198	7.69521	2.5075	3146	95.3625	3.03123	45.2713	18343.2	2404.12	13.1063	35.001
10	IgG, from Human Serum	210	14.7422	7.02011	2.03	14	5.09902	36.4216	0.09025	1705.25	8.13941	0.477315	17.385	516	40.0083	7.75355	2.94575	56.25	23.6132	41.979	0.39575	7.5	0.57735	7.698	0.259	281.25	44.1239	15.6885	4.654	821.5	46.5439	5.66572	12.1695
11	IgG, from Bovine Serum	191.25	7.27438	3.8036	4.679	10	4.24264	42.4264	0.38275	2522	98.904	3.92165	8.1925	277.75	10.2754	3.6995	3.76925	31	14.2127	45.8473	0.6265	6.5	1.29099	19.8615	0.179	697	77.2054	11.0768	24.9967	1127.25	54.2732	4.81466	44.894
12	apo-Transferrin, Human	6.5	2.38048	36.6227	0.205	4	2.16025	54.0062	0.09875	111.25	10.8128	9.71937	1.2355	87.75	2.62996	2.9971	1.4675	42.75	24.9983	58.4756	0.68575	3.5	10.1489	289.968	-0.04925	9.25	2.87228	31.0517	0.36225	633.5	12.0139	1.89643	18.31
13	a2-Macroglobulin, from Human Plasma	8803	582.488	6.61693	182.994	149	50.9182	34.1733	1.7805	24760.2	3305.5	13.35	374.584	3766.5	119.489	3.17242	46.7338	12957	602.801	4.65232	193.091	58.5	6.245	10.6752	1.0845	8000.75	2499.11	31.2359	62.7188	31296	2021.24	6.45847	336.253
14	alpha1-Antitrypsin, from Human Plasma	24	7.34847	30.6186	0.46675	5.5	4.65475	84.6318	0.12425	108.5	31.3953	28.9358	0.0195	72.75	9.46485	13.0101	0.56475	11	7.43864	67.624	-0.0075	5.25	4.5	85.7143	-0.0045	21.25	15.0416	70.784	-0.0675	220.25	41.2503	18.7288	1.39275
15	Hemopexin, from Human Plasma	6.5	1.29099	19.8615	0.15225	4.75	0.957427	20.1564	0.05475	3041.75	528.563	17.3769	35.546	104.25	7.71902	7.40434	1.05525	32.25	14.3149	44.3873	0.30225	6	2.70801	45.1335	0.26475	314.75	72.7616	23.1173	2.79825	3580	307.256	8.58256	78.275
16	Fibronectin, from Human Plasma	5013.25	726.129	14.4842	83.0315	30	3.55903	11.8634	1.22425	20929.8	4270.55	20.4042	131.224	4596.25	192.957	4.19813	66.5547	26116.8	3354.6	12.8446	176.671	256.75	79.1091	30.8117	4.78525	3587.75	2168.74	60.4486	65.745	18432	765.64	4.15386	268.103
17	Human Chorionic Gonadotropin (hCG)	4	2.16025	54.0062	0.00675	6.75	4.03113	59.7204	0.23225	31	4.69042	15.1304	0.195	3.75	4.11299	109.68	-0.0745	-4.25	2.21736	-52.1731	-0.101	1	4.24264	424.264	0.00275	1	5.35413	535.413	-0.0945	10.25	2.75379	26.8662	0.184
18	alpha2-hs-Glycoprotein (Fetuin), Human	10.75	1.70783	15.8867	0.459	5.75	1.5	26.087	-0.05125	788	141.767	17.9908	5.33775	139.5	19.1224	13.7078	0.637	48.5	5.44671	11.2303	0.1135	5.5	3.87298	70.4179	-0.03675	24.5	4.50925	18.4051	0.14275	499.75	99.6439	19.9388	16.7273
19	Fetuin, from Fetal Calf Serum	394	17.8699	4.53551	19.2092	9.75	2.87228	29.4593	0.3785	636.25	110.566	17.3778	3.36125	277	30.2765	10.9301	2.1015	219.25	13.048	5.95119	2.15775	18	17.4929	97.1825	0.33575	67.25	12.5266	18.627	0.60225	2245.25	48.2036	2.14691	60.1833
20	Asialofetuin, from Fetal Calf Serum	66.25	2.36291	3.56665	2.37375	5	3.3665	67.33	0.17675	4786.5	462.744	9.6677	15.475	259.75	28.6749	11.0394	2.409	-9.5	35.7071	-375.865	-0.0725	4.25	10.5	247.059	-0.0525	1221.5	39.6022	3.24209	23.7628	1949.25	139.999	7.18217	37.9928
21	Lactoferrin, from Human Milk	15	2.70801	18.0534	0.53875	2.25	0.957427	42.5523	-0.01025	293	21.587	7.36759	2.9115	177.5	21.5484	12.1399	1.6195	-9.75	25.2372	-258.843	-0.0645	7.5	12.8193	170.923	-0.08225	55.5	3.87298	6.97835	1.028	273.75	24.9983	9.13181	2.22975
22	Caseinoglycopeptide, from Bovine Casein	0	0.816497	#DIV/0!	-0.13125	4	2.44949	61.2372	0.09125	20.75	13.2256	63.7379	0.08575	18.25	7.932	43.463	0.0355	15.5	18.43	118.904	0.069	10.75	8.30161	77.2242	0.0065	5.75	2.5	43.4783	0.02475	8.75	3.0957	35.3794	-0.06075
23	Laminin, from Human Placenta	91.5	4.93288	5.39113	2.2245	6	0.816497	13.6083	0.18475	513	51.6591	10.07	1.6175	154.5	27.0123	17.4837	1.96775	-10.5	8.58293	-81.7422	-0.092	1.75	5.18813	296.464	-0.09825	126.5	8.73689	6.90664	1.099	480.25	86.6963	18.0523	1.92525
24	Thyroglobulin, Human	2652.5	26.9629	1.01651	24.425	5.25	2.5	47.619	0.2105	25753.2	383.655	1.48973	184.87	777.25	40.0697	5.15532	11.6855	177.75	7.932	4.46245	0.72775	-0.5	9.67815	-1935.63	-0.1135	12218.5	182.118	1.49051	433.503	13730.8	351.917	2.56298	8.22125
25	Thyroglobulin, from Bovine Thyroid	3084.75	29.5564	0.958147	104.202	30.75	13.326	43.3367	1.25425	2016.5	185.502	9.19921	5.28775	913.5	45.0074	4.92692	15.6455	1132.75	28.3122	2.49943	5.28475	17	17.1075	100.632	0.0235	658.25	13.0735	1.9861	11.7037	5640.25	271.268	4.8095	21.6662
26	Ovalbumin, from Chicken Egg White, Grade V	65	3.3665	5.17923	1.74975	3.25	1.70783	52.5485	0.029	43	18.3848	42.7553	0.33975	41.25	5.85235	14.1875	0.7205	52.25	56.7002	108.517	-0.1205	22.75	18.9978	83.5068	0.12675	40.5	66.3601	163.852	-0.07475	12.5	7.54983	60.3987	-0.0505
27	Ovalbumin, from Chicken Egg White, Grade V, Periodate-Treated	13.25	4.42531	33.3985	0.51675	5	2.94392	58.8784	0.10625	100	3.16228	3.16228	1.04725	72.5	2.38048	3.28342	1.1885	4	12.3288	308.221	0.03075	3.75	1.5	40	0.05225	21.5	11.619	54.0416	0.10575	34.25	40.5247	118.32	0.379
28	Trypsin Inhibitor (Ovomucoid), from Chicken Egg White	0.25	1.89297	757.188	-0.139	1	0	0	-0.076	7.25	2.5	34.4828	-0.099	46.5	60.9125	130.995	0.0315	-8.5	3.41565	-40.1841	-0.143	2.75	1.70783	62.1027	-0.04975	8.75	7.76209	88.7096	0.0135	-3.75	7.27438	-193.984	-0.15725
29	Invertase, from Saccharomyces cerevisiae, Grade VII	3527.5	94.2108	2.67075	17.6988	540.75	27.7053	5.12349	11.7988	24.75	4.78714	19.342	0.01275	2.75	9.60469	349.261	-0.10275	15	16.3911	109.274	-0.0045	3.5	2.08167	59.4762	0.01125	40	53.4727	133.682	0.0345	4.5	3.69685	82.1521	-0.047
30	RNase B, from Bovine Pancreas	0	2.58199	#DIV/0!	-0.1365	3.5	1.73205	49.4872	0.07075	27.75	6.75154	24.3299	0.122	5.25	6.94622	132.309	-0.0635	2.25	1.25831	55.9247	-0.0645	1.75	2.06155	117.803	0.0045	4.25	4.92443	115.869	-0.07325	5	7.39369	147.874	-0.10925
31	Horseradish Peroxidase (HRP)	0.75	2.21736	295.647	-0.106	2.75	2.98608	108.585	0.05275	11.75	2.21736	18.8711	-0.0645	3.5	5	142.857	-0.0295	9	5.03322	55.9247	-0.01125	5.75	7.13559	124.097	-0.04575	3	2.94392	98.1307	-0.028	-2.25	2.87228	-127.657	-0.12375
32	Schistosoma mansoni Egg Antigen (SEA)	2853.25	43.6224	1.52887	92.7313	538.75	8.05709	1.49552	18.2967	3291.75	84.4842	2.56654	11.9748	3286.75	135.534	4.12366	59.6593	127.5	24.7992	19.4503	1.0975	91.25	11.4419	12.539	2.184	986.75	15.0416	1.52436	34.7392	910.5	28.8039	3.16353	25.6193
33	Haptoglobin from Pooled Human Plasma	83.75	5.37742	6.4208	3.92675	5.5	2.38048	43.2814	-0.03225	2408.5	574.698	23.8612	4.1195	729.5	46.0036	6.30619	10.4115	6982.25	202.373	2.8984	122.743	20.75	8.05709	38.8293	0.11525	1230.5	435.355	35.3804	7.4415	22725.2	2019.59	8.88701	131.553
34	sIgA from Human Colostrum	13463.5	1523.09	11.3127	371.697	3302	444.29	13.4552	130.392	7424.25	1900.23	25.595	92.4087	3318	374.476	11.2862	35.2703	5618.75	1257.24	22.3758	117.116	32.5	4.04145	12.4352	1.38175	2209.25	489.865	22.1734	20.4258	9369.75	1361.21	14.5277	182.534
35	Vitronectin, from Human Plasma	53.75	5.5	10.2326	2.0145	9.5	1.29099	13.5894	0.33275	243.75	35.7713	14.6754	2.79475	310.75	27.3663	8.80655	4.34325	349.25	37.8451	10.8361	5.234	11.25	0.957427	8.51046	0.42125	27.5	7	25.4545	0.24225	2153	140.266	6.51493	39.4367
36	Bovine Serum Albumin (BSA)	3.75	4.99166	133.111	0.0465	6	2.70801	45.1335	0.0415	29.25	5.79511	19.8124	0.18	-6.75	7.8475	-116.259	-0.21275	30.75	40.8768	132.933	0.0735	2.75	2.06155	74.9656	-0.0375	-0.25	2.5	-1000	-0.116	1.75	2.06155	117.803	-0.0925
37	Biotinylated Bovine Serum Albumin (BSA)	1183	72.9246	6.16438	63.7665	1359.75	76.635	5.63596	21.755	13.25	10.7819	81.3731	0.02125	3.25	6.13052	188.632	-0.08075	3025.25	17.4045	0.575308	28.5823	3723	161.907	4.34884	24.099	10.25	14.2215	138.746	0.03425	-4	3.91578	-97.8945	-0.23525
38	PBS	1.5	3.41565	227.71	-0.07875	5.5	0.57735	10.4973	0.148	10.5	9.81495	93.4758	-0.07875	-1	11.2842	-1128.42	-0.1265	20	16.6333	83.1665	0.088	7.25	7.54431	104.059	0.0815	7.5	10.4083	138.778	-0.01725	-7.25	5.12348	-70.6686	-0.3365
		Mock treatment								PNGase F treatment									Mock treatment									Neuraminidase treatment
	ConA lectin
																		SNA
	O6-mFc																	O6-mFc
