# Supplementary material for: Novel lamprey antibody recognizes terminal sulfated galactose epitopes on mammalian glycoproteins
Source: Commun Biol. 2021 Jun 3;4:674. doi: 10.1038/s42003-021-02199-7 (PMC8175384; doi:10.1038/s42003-021-02199-7)
Supplement: Supplementary file 7 — Supplementary Data 5 [file 42003_2021_2199_MOESM7_ESM.xlsx]

## Sheet: Dataset5-Glycoprotein Inventory
Glycoprotein	Organism/Source	Supplier	Catalog #	Lot #	Sample ID	Purity (according to manufacturer or producer)	Method of Concentration Determination	Solvent	Notes
Bovine Submaxillary Mucin (BSM)	Bovine	Calbiochem	499643	B37307	S-001	not listed	dry weight	PBS (6.7mM potassium phosphate pH 7.5, 150mM NaCl)
Porcine Stomach Mucin, Type III	Porcine	Sigma	M1778	SLBG4336V	S-002	not listed	dry weight	PBS
Normal Purified Sputum Mucin	Human	n/a	n/a	n/a	S-003	By SDS-PAGE analysis, no Coomassie Brilliant Blue stained bands, only PAS-positive bands in stacking gel	dry weight	PBS	Purified from the sputum mucus of normal patient #1 by Xia B et al. Glycobiology.2005 Aug;15(8):747-75
Cystic Fibrosis Purified Sputum Mucin	Human	n/a	n/a	n/a	S-004	by SDS-PAGE analysis, no Coomassie Brilliant Blue stained bands, only PAS-positive bands in stacking gel	dry weight	PBS	Purified from the sputum mucus of Cystic Fibrosis patient #1 by Xia B et al. Glycobiology.2005 Aug;15(8):747-75
Glycophorin (Predominantly glycophorin A from blood type MN)	Human	Sigma	G5017	082M4110	S-005	not listed		PBS
alpha1-Acid Glycoprotein (Orosomucoid))	Human	Sigma	G9885	073K7607	S-006	>99% by agarose gel eletrophoresis		PBS
alpha1-Acid Glycoprotein (Orosomucoid)	Bovine	Sigma	G3643	49H7615	S-007	>99% by agarose gel eletrophoresis		PBS
IgA	Human Serum	in House (from Sylvain)	n/a	n/a	S-008	not defined (purified from patient plasma with anti-human IgA-agarose beads (Sigma))		PBS + residual glycine	Purified from the serum of IgA Nephropathy patient #VI28 (refer to Lehoux S et al. Mol Cell Proteomics 2014 Nov;13(11):3097-113. doi: 10.1074/mcp.M114.039693)
IgM	Human Serum	Sigma	I8260	043M4843V	S-009	95.45% by HPLC, 99.9% by radial immunodiffusion		PBS + residual 0.05 M Tris-HCl, 0.2 M NaCl, pH 8.0, 15 mM sodium azide	Fresh dilution prepared for each microarray print run due to precipitation of 100ug/ml solution when frozen
IgG	Human Serum	Sigma	I4506	121M7009V	S-010	99% by SDS-electrophoresis		PBS
IgG	Bovine Serum	Equitech-Bioinc.	SLB66	SLB66-476	S-011	≥97% by SDS-PAGE		PBS
apo-Transferrin	Human	Sigma	T2252	062K1646	S-012	>99% by agarose electrophoresis		PBS
α2-Macroglobulin	Human plasma	Sigma	M6159	SLBL1189V	S-013	100% by SDS electrophoresis		PBS
α1-Antitrypsin	Human Plasma	Sigma	A9024	SLBH8035V	S-014	not defined (assayed for antitrypsin activity instead)		PBS
Hemopexin	Human Plasma	Sigma	H9291	MKBS1068V	S-015	95% by SDS-PAGE		PBS
Fibronectin	Human Plasma	Corning	354008	3220667	S-016	≥90% by reducing SDS-PAGE		PBS + residual 0.1M CAPS, pH 11, 0.15M NaCl, 1mM CaCl2
Chorionic Gonadotropin	Human Pregnancy Urine	Sigma	C0434	SLBM8703V	S-017	not defined by manufacturer		PBS
alpha2-hs-Glycoprotein (Fetuin)	Human	Sigma	G0516	SLBL5917V	S-018	96% by SDS electrophoresis		PBS
Fetuin	Fetal Calf Serum	Sigma	F2379	029K7425	S-019	not listed		PBS
Asialofetuin	Fetal Calf Serum	Sigma	A4781	SLBH2013V	S-020	not listed		PBS
Lactoferrin	Human milk	Sigma	L0520	SLBG2679V	S-021	95% by SDS Electrophoresis		PBS
Caseinoglycopeptide	Bovine Casein	Sigma	C7278	SLBL0585V	S-022	not listed		PBS
Laminin	Human Placenta	Sigma	L6274	054M4023V	S-023	not listed		PBS + residual 50mM Tris-HCl pH 7.4, 150mM NaCl	0.2um filtered by manufacturer
Thyroglobulin	Human	Sigma	T6830	SLBB1523V	S-024	>98% by SDS-PAGE		PBS + residual 20mM ammonium bicarbonate
Thyroglobulin	Bovine Thyroid	Sigma	T1001	090M7539V	S-025	100% by agarose electrophoresis		PBS
Albumin (Ovalbumin), Grade V	Chicken egg white	Sigma	A5503	SLBK1399V	S-026	98% by agarose electrophoresis		PBS
Albumin (Ovalbumin), Grade V, Periodate-Treated	Chicken egg white	Sigma	A5503	SLBK1399V	S-027	98% by agarose electrophoresis (before periodate treatment)		PBS	Treated 1ml of 1mg/ml ovalbumin with 10mM sodium metaperiodate in 0.1M sodium acetate pH 5.5 for 30 minutes at room temperature. After 30 minutes, added sodium hydroxide to 15mM final to raise pH to at least 8.0. Next, reduced samples by adding 0.1M sodium borohydride final to solution and incubated reaction for 1 hour at room temperature. After reduction, throroughly desalted solution and 0.2um …
Trypsin inhibitor (Ovomucoid), free of ovoinhibitor	Chicken egg white	Sigma	T2011	090M7016V	S-028	not defined by manufacturer (assayed for antitrypsin activity instead), but was determined to be >90% pure in house by reducing SDS-PAGE followed by Coomassie Brilliant Blue R-250 staining of 1ug of protein		PBS
Invertase, Grade VII	Sacchromyces cerevisiae (Baker's Yeast)	Sigma	I4504	SLBG7298V	S-029	not defined (assayed for invertase activity instead, which was 324 units/mg solid)		PBS
RNase B Glycoprotein Standard (Proteomics Grade)	Bovine Pancreas	Sigma	R1153	SLBD7419V	S-030	95% by SDS-PAGE		PBS
Horseradish Peroxidase (HRP)	Horseradish	Sigma	P8375	078K7675	S-031	not listed (assayed for peroxidase activity instead, which was 256 units/mg solid)		PBS
Schistosoma mansoni Egg Antigen (SEA)	Schistosoma mansonieggs	Prepared in House	n/a	n/a	S-032	not defined (crude mixture)		PBS + residual protease inhibitor cocktail (Roche)	Prepared as described in: M. S., Karunaratne, L. B., Lewis, F. A., Frietas, T. C., and Liang, Y-S. Schistosomiasis. In: Current Protocols in Immunology 2013. John Wiley and Sons, Inc., (R. Coico, Ed). Unit 19.1. doi: 10.1002/0471142735.im1901s103.
Haptoglobin	Pooled Human Plasma	Sigma	H3536	SLBM1262V	S-033	>95% by SDS electrophoresis		PBS
IgA (sIgA)	Human Colostrum	Sigma	I1010	SLBL4010V	S-034	98% by SDS-PAGE; no immunoelectrophoresis arc towards anti-human IgM or anti-human IgG		PBS
Vitronectin	Human Plasma	Sigma	V8379	114M4103V	S-035	not listed (defined as "two major bands" by gel electrophoresis with Coomassie Brilliant Blue staining)		PBS
Bovine Serum Albumin (BSA)	Bovine Serum	Boval	LY-0081	LY-537	S-036	minimum 98%		PBS	Control for non-specific protein binding
Biotinylated Bovine Serum Albumin (BSA-biotin)	Bovine Serum	Boval	LY-0081	LY-537	S-037	minimum 98%		PBS	Positive control for Streptavidin probe activity. Biotinylation was performed in-house with EZ-Link Sulfo-NHS-LC-biotin (Thermo Scientific) followed by buffer exchanging/desalting with a PD-10 column (GE Healthcare). Printed at 10ug/ml instead of 100ug/ml
Streptavidin-Cy5	Recombinant	Molecular Probes	SA1011	varies	n/a	not listed		PBS + residual BSA	Landing light and alignment control. Fresh dilution prepared for each microarray print run. Printed at 1ug/ml instead of 100ug/ml
