# Supplementary material for: Novel lamprey antibody recognizes terminal sulfated galactose epitopes on mammalian glycoproteins
Source: Commun Biol. 2021 Jun 3;4:674. doi: 10.1038/s42003-021-02199-7 (PMC8175384; doi:10.1038/s42003-021-02199-7)
Supplement: Supplementary file 8 — Supplementary Data 6 [file 42003_2021_2199_MOESM8_ESM.xlsx]

## Sheet: Dataset6-Substrate optimization
			Nitrocelluolose array PNA lectin 10ug/ml				NHS array PNA lectin 10ug/ml
Chart ID	Detail	PrintID	Average RFU	RFU SD	%CV	Average SNR	Average RFU	RFU SD	%CV	Average SNR
1	Bovine Submaxillary Mucin-1ug/ml	Print-001	-87.5	34.4722	-39.3968	-0.351	15.5	6.85565	44.23	-0.006
2	Bovine Submaxillary Mucin-10ug/ml	Print-002	-73	25.7553	-35.2812	-0.27675	22	5.35413	24.3369	0.0605
3	Bovine Submaxillary Mucin-100ug/ml	Print-003	1323.25	204.534	15.457	3.1045	22	8.12404	36.9274	0.013
4	Porcine Stomach Mucin, Type II-1ug/ml	Print-004	-26.5	29.8608	-112.682	-0.12275	26.5	16.1348	60.8862	-0.2975
5	Porcine Stomach Mucin, Type II-10ug/ml	Print-005	1525.75	151.537	9.93199	2.95225	36.25	15.9034	43.8713	0.00325
6	Porcine Stomach Mucin, Type II-100ug/ml	Print-006	27475.2	709.81	2.58345	60.7475	319.75	45.3312	14.1771	0.768
7	Porcine Stomach Mucin, Type III-1ug/ml	Print-007	-22	11.3137	-51.4259	-0.0985	112.25	28.3593	25.2644	0.1685
8	Porcine Stomach Mucin, Type III-10ug/ml	Print-008	4207.25	321.165	7.63361	10.5028	35.25	10.1448	28.7795	-0.02275
9	Porcine Stomach Mucin, Type III-100ug/ml	Print-009	45334.5	244.388	0.539078	92.7518	724.5	151.617	20.9271	1.49225
10	Glycophorin A-1ug/ml	Print-010	-40.25	34.1211	-84.7729	-0.21675	92	28.3666	30.8333	0.05175
11	Glycophorin A-10ug/ml	Print-011	3541.25	126.02	3.55862	9.53825	-25.5	22.3084	-87.4841	-0.2685
12	Glycophorin A-100ug/ml	Print-012	54752.8	1337.81	2.44336	48.6572	977.75	68.4805	7.00389	9.79275
13	Normal Purified Sputum Mucin (N1)-1ug/ml	Print-013	-81.5	39.4419	-48.395	-0.373	23	20.2978	88.2512	-0.01375
14	Normal Purified Sputum Mucin (N1)-10ug/ml	Print-014	-14.25	18.246	-128.042	-0.11075	5	3.74166	74.8331	-0.08125
15	Normal Purified Sputum Mucin (N1)-100ug/ml	Print-015	2184.75	221.194	10.1245	6.64075	53.5	3.69685	6.90999	0.05725
16	Cystic Fibrosis Purified Sputum Mucin (CF1)-1ug/ml	Print-016	-125	24.4268	-19.5414	-0.32625	11.25	29.6802	263.824	-0.17125
17	Cystic Fibrosis Purified Sputum Mucin (CF1)-10ug/ml	Print-017	-145.5	21.4243	-14.7246	-0.4785	72.5	101.93	140.593	0.09775
18	Cystic Fibrosis Purified Sputum Mucin (CF1)-100ug/ml	Print-018	207.5	12.5565	6.05134	0.22825	117.5	53.5817	45.6015	0.41575
19	Bovine Serum Albumin (BSA)-1ug/ml	Print-019	-63	23.2809	-36.9538	-0.1905	82.5	45.9891	55.7444	0.255
20	Bovine Serum Albumin (BSA)-10ug/ml	Print-020	-136.5	20.8567	-15.2796	-0.356	98.75	50.3281	50.9652	0.08825
21	Bovine Serum Albumin (BSA)-100ug/ml	Print-021	-63.5	15.6312	-24.616	-0.30875	77.75	26.2472	33.7585	0.02775
22	NA2,6-AEAB-100uM	Print-022	-70.25	36.3169	-51.6966	11.8802	25.25	26.9119	106.582	0.595875
23	Sodium Phosphate-0.1M	Print-023	-114.5	58.2208	-50.8479	-0.468	-19.75	11.9826	-60.6715	-0.2715
24	Biotin-Hydrazide-0.1ug/ml	Print-024	-22.75	28.6749	-126.044	-0.124	0.5	5.44671	1089.34	-0.1855
