# Supplementary material for: Novel lamprey antibody recognizes terminal sulfated galactose epitopes on mammalian glycoproteins
Source: Commun Biol. 2021 Jun 3;4:674. doi: 10.1038/s42003-021-02199-7 (PMC8175384; doi:10.1038/s42003-021-02199-7)
Supplement: Supplementary file 9 — Supplementary Data 7 [file 42003_2021_2199_MOESM9_ESM.xlsx]

## Sheet: Data set7-Optimal concentration
			ConA 0.01 ug/ml				ConA 0.1 ug/ml				0.01ug/ml RCA-I				0.1ug/ml RCA-I
ChartID	PrintID	PrintDetail	Average RFU	STDEV	%CV	Average SNR	Average RFU	STDEV	%CV	Average SNR	Average RFU	STDEV	%CV	Average SNR	Average RFU	STDEV	%CV	Average SNR
1	S-001	Bovine Submaxillary Mucin _10ug/ml	-1.25	0.957427	-76.5942	-0.125	49.75	49.5471	99.5922	2.47025	1.25	7.8475	627.8	0.12625	120.25	2.87228	2.38859	7.89175
3	S-003	Porcine Stomach Mucin, Type III_10ug/ml	6	5.59762	93.2936	0.20875	66.25	3.59398	5.42487	4.3835	10.5	1.29099	12.2952	0.79375	212.5	45.0666	21.2078	14.016
5	S-005	Normal Human Sputum Mucin _10ug/ml	42.5	56.2998	132.47	0.8595	29.75	7.27438	24.4517	1.70475	23	5.47723	23.814	1.7915	303	79.0991	26.1053	20.33
7	S-007	Human Cystic Fibrosis Sputum Mucin_10ug/ml	0.25	1.70783	683.13	-0.106	36	8.48528	23.5702	1.059	3.75	2.21736	59.1295	0.2225	155	89.3868	57.6689	9.4755
9	S-009	Glycophorin, Human_10ug/ml	1	2.82843	282.843	-0.03325	15.25	15.9661	104.696	0.729	10	3.65148	36.5148	0.78075	124.25	31.3621	25.2412	7.648
11	S-011	alpha1-Acid Glycoprotein (Orosomucoid), from Human Serum_10ug/ml	7	14.0238	200.34	0.625	17.75	12.0934	68.1318	0.451	1.5	6.75771	450.514	0.0465	0.5	1.29099	258.199	-0.018
13	S-013	alpha1-Acid Glycoprotein (Orosomucoid), from Bovine Serum_10ug/ml	10.75	16.5	153.488	0.192	23.5	9.43398	40.1446	1.497	-4	2.82843	-70.7107	-0.20475	3	8.28654	276.218	0.10075
15	S-015	IgA, from Human Serum_10ug/ml	10.5	8.1035	77.1762	0.075	41	9.48683	23.1386	1.351	26.5	6.55744	24.7451	1.71825	92.25	15.6711	16.9876	5.9355
17	S-017	IgM, from Human Serum_10ug/ml	307	100.383	32.6979	2.41375	2241	414.217	18.4836	40.6923	326.75	54.2302	16.5969	23.126	2271	385.506	16.9752	108.877
19	S-019	IgG, from Human Serum_10ug/ml	10.5	32.3986	308.558	-0.15925	39	18.2392	46.7671	0.219	-11.75	18.2825	-155.596	-0.27025	21.75	20.0728	92.2887	-0.05225
21	S-021	IgG, from Bovine Serum_10ug/ml	0.25	0.957427	382.971	-0.02875	119.25	186.534	156.423	0.4015	1	0.816497	81.6497	0.037	7.25	6.94622	95.81	0.3015
23	S-023	apo-Transferrin, Human_10ug/ml	0.5	2.38048	476.095	0.048	11.75	17.557	149.422	0.17325	1.25	6.07591	486.073	-0.17325	1	2.94392	294.392	0.0205
25	S-025	a2-Macroglobulin, from Human Plasma_10ug/ml	10.75	23.5991	219.526	1.157	109.25	58.0998	53.1806	0.90875	55.5	96.4797	173.837	3.2515	144.5	79.8895	55.2869	6.6
27	S-027	alpha1-Antitrypsin, from Human Plasma_10ug/ml	10.75	16.0909	149.683	0.28875	10.25	8.18026	79.8074	0.494	0	1.82574	#DIV/0!	0.032	-0.75	1.89297	-252.396	-0.1015
29	S-029	Hemopexin, from Human Plasma_10ug/ml	2.25	3.20156	142.292	0.03275	25.5	9.81495	38.49	0.3355	2.75	1.70783	62.1027	0.15175	32	6.16441	19.2638	1.837
31	S-031	Fibronectin, from Human Plasma_10ug/ml	24.25	40.5576	167.248	0.4935	42	14.4914	34.5033	0.454	46.25	24.8914	53.8193	2.3925	104	34.9952	33.6493	5.2415
33	S-033	Bovine Serum Albumin (BSA)_10ug/ml	10	15.7056	157.056	-0.02875	53.75	39.7356	73.9267	0.14025	3.5	1.91485	54.7101	0.1985	5	2.82843	56.5685	0.27875
35	S-035	Bovine Serum Albumin (BSA), Periodate-Treated_10ug/ml	36.75	45.843	124.743	0.0085	55.25	11.1467	20.1751	1.25175	5.5	7.32575	133.196	0.2725	7.5	1	13.3333	0.415
37	S-037	alpha2-hs-Glycoprotein (Fetuin), Human_10ug/ml	16.25	18.8038	115.716	-0.10625	73	14.9889	20.5327	1.28025	17.75	24.6627	138.945	0.05425	5.5	0.57735	10.4973	0.1415
39	S-039	Fetuin, from Fetal Calf Serum_10ug/ml	0	1.41421	#DIV/0!	-0.02075	2	3.74166	187.083	-0.0575	0.5	1.73205	346.41	0.02175	2.25	1.70783	75.9033	0.009
41	S-041	Asialofetuin, from Fetal Calf Serum_10ug/ml	2.75	5.61991	204.36	0.17575	8	23.3952	292.439	0.0975	10.25	18.715	182.585	0.695	11.75	7.13559	60.7284	0.747
43	S-043	Lactoferrin, from Human Milk_10ug/ml	-0.5	1.29099	-258.199	-0.064	4	6.37704	159.426	0.21475	0.5	3	600	-0.05475	5.75	6.99405	121.636	0.26025
45	S-045	Caseinoglycopeptide, from Bovine Casein_10ug/ml	4.25	11.5289	271.269	0.6615	0.25	5.56028	2224.11	-0.07525	0	1.41421	#DIV/0!	-0.055	7.25	9.28709	128.098	0.2495
47	S-047	Laminin, from Human Placenta_10ug/ml	17.25	26.663	154.568	1.646	36	16.7929	46.6468	1.13325	5	12.083	241.661	-0.024	25	5.7735	23.094	1.365
49	S-049	Thyroglobulin, Human_10ug/ml	130	48.8876	37.6059	3.5925	1068.25	88.4887	8.28352	15.615	59.75	12.7639	21.3621	4.57825	491.75	93.8949	19.094	23.1587
51	S-051	Thyroglobulin, from Bovine Thyroid_10ug/ml	39.75	74.5358	187.511	-0.13625	234	60.8933	26.0228	3.6435	50.25	16.1529	32.1451	4.146	273.5	87.5043	31.9943	13.9575
53	S-053	Ovalbumin, from Chicken Egg White, Grade V_10ug/ml	31	20.2485	65.3176	0.13725	94.75	21.7773	22.9839	0.6855	1.75	3.40343	194.482	0.10825	0.75	3.5	466.667	-0.05375
55	S-055	Ovalbumin, from Chicken Egg White, Grade V, Periodate-Treated_10ug/ml	5.75	2.5	43.4783	-0.05825	73.75	20.5649	27.8847	1.7995	-1.75	0.5	-28.5714	-0.1025	4.25	2.06155	48.5071	0.12375
57	S-057	Trypsin Inhibitor (Ovomucoid), from Chicken Egg White_10ug/ml	56	19.3391	34.5341	1.49625	98	31.2303	31.8677	1.7425	-2.25	1.25831	-55.9247	-0.16	23.25	36.3536	156.36	0.63125
59	S-059	Invertase, from Saccharomyces cerevisiae, Grade VII_10ug/ml	147.25	15.13	10.275	2.2665	1814.75	212.222	11.6943	22.8503	5.25	3.40343	64.8272	0.38475	7	6.78233	96.8904	0.36275
61	S-061	RNase B, from Bovine Pancreas_10ug/ml	-1.25	1.70783	-136.626	-0.14175	20	7.16473	35.8236	0.43925	1.25	2.98608	238.886	0.05925	8.25	11.5866	140.444	0.44775
63	S-063	Horseradish Peroxidase (HRP)_10ug/ml	0.5	1.73205	346.41	-0.06725	7.5	7.59386	101.251	0.1645	1.25	0.957427	76.5942	0.0595	0.5	2.88675	577.35	-0.00675
65	S-065	Schistosoma mansoni Egg Antigen (SEA)_10ug/ml	21.75	5.67891	26.1099	1.405	226	37.3542	16.5284	12.404	567.5	93.0967	16.4047	20.1013	8815.75	1217.45	13.8099	529.292
67	S-067	Haptoglobin from Pooled Human Plasma_10ug/ml	0.5	1.73205	346.41	-0.093	18.25	6.75154	36.9948	0.87125	45.25	5.7373	12.6791	3.516	408.5	73.641	18.0272	18.2127
69	S-069	sIgA from Human Colostrum_10ug/ml	8	1.41421	17.6777	0.58	60.5	16.9804	28.0667	2.8615	9	7.52773	83.6414	0.6	154	26.1789	16.9993	7.585
71	S-071	Vitronectin, from Human Plasma_10ug/ml	1	6.16441	616.441	-0.0805	15.75	9.42956	59.8702	1.15675	1	4.08248	408.248	0.02875	7	5.59762	79.966	0.33925
73	S-073	PBS_1X	-2	0.816497	-40.8248	-0.18875	17.25	9.87843	57.2662	0.4525	0	4.32049	#DIV/0!	0.026	6.5	10.1489	156.137	0.087
75	S-075	Streptavidin-Alexa Fluor 488_1ug/ml	6.5	11.7331	180.51	0.116	32	10.8628	33.9462	1.662	0.25	0.957427	382.971	0.01925	31	60.349	194.674	0.28175
2	S-002	Bovine Submaxillary Mucin_100ug/ml	50	12.3558	24.7117	3.15275	804.25	36.8725	4.58471	47.0988	102	47.4201	46.4903	7.338	1955.75	91.5437	4.68075	92.1702
4	S-004	Porcine Stomach Mucin, Type III_100ug/ml	272	30.0555	11.0498	2.573	1541.75	110.376	7.15915	90.9232	301	22.0454	7.32406	20.432	4429.25	364.009	8.21829	271.508
6	S-006	Normal Human Sputum Mucin _100ug/ml	56	17.1659	30.6533	2.177	784.75	119.759	15.2608	27.58	444.5	59.2087	13.3203	33.787	7599.75	463.06	6.0931	417.756
8	S-008	Human Cystic Fibrosis Sputum Mucin_100ug/ml	-1.5	1.73205	-115.47	-0.1445	46.25	7.45542	16.1198	2.16475	122.5	3.69685	3.01783	6.19925	2680	239.298	8.92901	143.007
10	S-010	Glycophorin, Human_100ug/ml	40.75	50.1157	122.983	0.51125	60.75	4.11299	6.77035	1.028	182.75	15.0416	8.2307	14.1455	2289.5	83.5165	3.6478	160.904
12	S-012	alpha1-Acid Glycoprotein (Orosomucoid), from Human Serum_100ug/ml	21.5	31.3953	146.025	1.13375	23	12.8323	55.7924	1.501	1.75	3.77492	215.71	-0.037	5	2.16025	43.2049	0.34625
14	S-014	alpha1-Acid Glycoprotein (Orosomucoid), from Bovine Serum_100ug/ml	-0.75	3.77492	-503.322	-0.127	28.25	7.58837	26.8615	1.413	1	4.08248	408.248	0.02675	12.25	17.2119	140.505	0.41075
16	S-016	IgA, from Human Serum_100ug/ml	76	12.49	16.4342	0.2125	981.25	95.1258	9.69435	28.2085	531.75	31.106	5.84974	38.8835	4753.25	632.097	13.2982	266.332
18	S-018	IgM, from Human Serum_100ug/ml	4521.75	877.713	19.4109	38.463	30985	328.532	1.06029	515.51	3038.25	89.1417	2.93398	123.115	31756	1260.81	3.9703	548.42
20	S-020	IgG, from Human Serum_100ug/ml	79.25	8.30161	10.4752	7.698	1065	82.9578	7.78947	34.2845	60.5	4.43471	7.3301	4.542	678	115.016	16.964	32.137
22	S-022	IgG, from Bovine Serum_100ug/ml	401	20.5751	5.13094	23.6283	5263.75	863.443	16.4036	6.76575	367.25	15.9452	4.34179	26.0217	3858	385.754	9.9988	250.727
24	S-024	apo-Transferrin, Human_100ug/ml	1	0	0	0.004	181.5	12.5565	6.9182	1.1785	32	24.8596	77.6863	1.93825	249.5	20.664	8.28216	16.593
26	S-026	a2-Macroglobulin, from Human Plasma_100ug/ml	1116.25	116.829	10.4662	63.1575	18516.2	770.415	4.16075	266.488	2682.5	230.863	8.60626	195.108	39095.5	2378.48	6.08377	1640.77
28	S-028	alpha1-Antitrypsin, from Human Plasma_100ug/ml	7.5	9.25563	123.408	0.136	17	6.0553	35.6194	0.218	2.25	2.98608	132.715	0.10575	21	18.6726	88.9172	0.63975
30	S-030	Hemopexin, from Human Plasma_100ug/ml	84.5	9.46925	11.2062	3.21525	2197.5	155.393	7.07136	44.5385	1776.5	237.852	13.3888	126.493	23218	2366.89	10.1942	834.59
32	S-032	Fibronectin, from Human Plasma_100ug/ml	51.75	26.2218	50.6702	0.0585	1429.25	149.161	10.4363	14.633	511.75	110.419	21.5767	37.43	8824	48.2148	0.546405	542.038
34	S-034	Bovine Serum Albumin (BSA)_100ug/ml	49.75	91.4818	183.883	0.3155	52.5	14.3643	27.3606	0.7675	19	6.68331	35.1753	1.1885	11.25	6.0208	53.5182	0.7045
36	S-036	Bovine Serum Albumin (BSA), Periodate-Treated_100ug/ml	6.75	10.9659	162.457	-0.11225	73	14.8773	20.3798	2.4675	11.5	17.0587	148.337	-0.1135	16	3.55903	22.2439	1.04825
38	S-038	alpha2-hs-Glycoprotein (Fetuin), Human_100ug/ml	28.75	16.358	56.8973	0.0305	67	17.2047	25.6786	0.7695	10.5	14.8212	141.154	-0.31825	29	34.938	120.476	0.47
40	S-040	Fetuin, from Fetal Calf Serum_100ug/ml	22	0	0	2.2825	449	13.8323	3.0807	6.2625	10.25	3.77492	36.8285	0.725	144	8.75595	6.08052	9.5295
42	S-042	Asialofetuin, from Fetal Calf Serum_100ug/ml	12.25	2.21736	18.1009	1.175	234	12.9872	5.55007	5.8	158.75	13.301	8.37858	10.9728	2049.75	186.752	9.11096	126.689
44	S-044	Lactoferrin, from Human Milk_100ug/ml	48	2.82843	5.89256	3.3365	3946.75	363.074	9.19932	193.653	2257.25	162.112	7.18183	146.298	23446.5	577.945	2.46495	656.168
46	S-046	Caseinoglycopeptide, from Bovine Casein_100ug/ml	-0.75	1.70783	-227.71	-0.08575	-4.25	9.21502	-216.824	-0.15225	7.75	14.9304	192.65	0.49225	4	4.08248	102.062	0.21225
48	S-048	Laminin, from Human Placenta_100ug/ml	1351	168.321	12.459	33.7172	11333	2096.55	18.4995	241.732	1309.5	248.75	18.9958	100.517	12518.2	1379.43	11.0194	669.085
50	S-050	Thyroglobulin, Human_100ug/ml	2445.75	61.1794	2.50146	67.9002	26835.5	604.621	2.25306	163.054	1318	249.897	18.9603	97.1882	23563.5	1776.34	7.53851	1033.7
52	S-052	Thyroglobulin, from Bovine Thyroid_100ug/ml	1694	109.047	6.43727	26.9733	16003.2	2195.88	13.7215	112.668	479.25	75.9402	15.8456	30.3135	10749.5	1112.27	10.3472	372.247
54	S-054	Ovalbumin, from Chicken Egg White, Grade V_100ug/ml	247	37.1753	15.0507	4.35875	3395.5	213.377	6.28411	65.6692	7	4.24264	60.6092	0.453	37.75	4.99166	13.2229	2.23275
56	S-056	Ovalbumin, from Chicken Egg White, Grade V, Periodate-Treated_100ug/ml	23.75	19.1028	80.4328	1.31725	81.25	33.5696	41.3164	1.925	4.25	5.18813	122.074	0.19775	18.25	14.8633	81.4426	0.4545
58	S-058	Trypsin Inhibitor (Ovomucoid), from Chicken Egg White_100ug/ml	2.25	4.78714	212.762	0.1885	9.5	8.2664	87.0147	0.02125	1.5	1.73205	115.47	0.0665	0.5	2.38048	476.095	-0.01925
60	S-060	Invertase, from Saccharomyces cerevisiae, Grade VII_100ug/ml	1675.25	161.147	9.61926	72.4868	18215.2	2078.33	11.4098	182.581	3.75	3.77492	100.664	0.26775	5.5	3	54.5455	0.3015
62	S-062	RNase B, from Bovine Pancreas_100ug/ml	1.25	5.5	440	-0.0625	31.5	1	3.1746	1.353	0.5	2.51661	503.322	0.01925	7.5	4.93288	65.7718	0.4595
64	S-064	Horseradish Peroxidase (HRP)_100ug/ml	8.25	8.61684	104.447	0.405	31.25	15.7348	50.3513	1.666	1.5	1.29099	86.0663	0.0905	9.25	2.06155	22.2871	0.38675
66	S-066	Schistosoma mansoni Egg Antigen (SEA)_100ug/ml	811	78.5027	9.67974	68.5162	7889.75	854.365	10.8288	379.906	3293	55.0939	1.67306	96.1065	30616.2	1112.52	3.63376	1023.91
68	S-068	Haptoglobin from Pooled Human Plasma_100ug/ml	44.5	16.052	36.0719	3.7535	2374	735.046	30.9623	104.096	1338	286.374	21.4031	102.873	24512.5	4167.37	17.001	717.111
70	S-070	sIgA from Human Colostrum_100ug/ml	1870.5	681.989	36.4602	103.195	16705.2	3139.07	18.7909	740.419	1683.5	336.187	19.9695	124.127	28278.5	6117.31	21.6324	1133.75
72	S-072	Vitronectin, from Human Plasma_100ug/ml	8.5	2.38048	28.0056	0.3025	53	17.1464	32.3518	2.2905	11	5.88784	53.5258	0.8085	184.75	36.9358	19.9923	10.6717
74	S-074	PBS_1X	13.75	26.2218	190.704	1.06725	27.25	10.5317	38.6484	1.35475	-0.5	1.91485	-382.971	-0.0135	-4.5	2.08167	-46.2592	-0.2305
76	S-076	Streptavidin-Cy5_1ug/ml	30.75	23.9357	77.8396	0.422	46	8.3666	18.1883	2.32675	27	14.4453	53.5011	1.184	14.75	8.73212	59.2008	0.37175
