# Supplementary material for: Novel lamprey antibody recognizes terminal sulfated galactose epitopes on mammalian glycoproteins
Source: Commun Biol. 2021 Jun 3;4:674. doi: 10.1038/s42003-021-02199-7 (PMC8175384; doi:10.1038/s42003-021-02199-7)
Supplement: Supplementary file 10 — Supplementary Data 8 [file 42003_2021_2199_MOESM10_ESM.xlsx]

## Sheet: Data set 8-FAST v NOVA slides
				CHO-131 0.5 µg/ml FAST slides				CHO-131 0.5 µg/ml NOVA slides
ChartID	PrintDetail	PrintConc	PrintID	Average RFU	STDEV	%CV	Average SNR	Average RFU	STDEV	%CV	Average SNR
1	Bovine Submaxillary Mucin (BSM)	1ug/ml	S-001	-101	7.78888	-7.71176	-0.43175	-5.25	8.99537	-171.34	-0.071
2	Bovine Submaxillary Mucin (BSM)	10ug/ml	S-002	-100.75	18.5	-18.3623	-0.4625	-2.25	16.2763	-723.389	-0.00325
3	Bovine Submaxillary Mucin (BSM)	100ug/ml	S-003	11	22.6569	205.971	0.0625	228.5	30.6213	13.401	1.65175
4	Porcine Gastric Mucin Type III (PGM )	1ug/ml	S-004	-100.25	13.4009	-13.3675	-0.5285	-3	9.48683	-316.228	-0.0425
5	Porcine Gastric Mucin Type III (PGM )	10ug/ml	S-005	-75	32.4448	-43.2598	-0.34725	-3.5	11.619	-331.97	-0.083
6	Porcine Gastric Mucin Type III (PGM )	100ug/ml	S-006	-129.5	16.9214	-13.0667	-0.56025	22.25	27.7654	124.788	-0.01475
7	Human Normal Sputum Mucin	1ug/ml	S-007	331.5	185.822	56.0548	1.38075	569.5	206.594	36.2763	2.0555
8	Human Normal Sputum Mucin	10ug/ml	S-008	14626.2	1112.35	7.60516	64.6942	10408	716.743	6.88646	47.9838
9	Human Normal Sputum Mucin	100ug/ml	S-009	43171.8	1446.59	3.35078	38.8597	36702.2	2364.12	6.44135	205.782
10	Human Cystic Fibrosis Sputum Mucin	1ug/ml	S-010	-84.75	26.9119	-31.7544	-0.34875	16.25	15.8824	97.7377	-0.01275
11	Human Cystic Fibrosis Sputum Mucin	10ug/ml	S-011	2595.5	294.954	11.364	10.9898	2038.75	354.88	17.4067	4.16725
12	Human Cystic Fibrosis Sputum Mucin	100ug/ml	S-012	11476	709.262	6.18039	14.803	8974	550.568	6.13514	24.0445
13	Bovine Serum Albumin (BSA)	1ug/ml	S-013	-127.5	13.3791	-10.4934	-0.4955	20.75	67.0541	323.152	-0.0395
14	Bovine Serum Albumin (BSA)	10ug/ml	S-014	-117.25	24.8512	-21.1951	-0.52875	5.75	18.3007	318.274	-0.027
15	Bovine Serum Albumin (BSA)	100ug/ml	S-015	46.5	91.9003	197.635	0.09325	152.75	60.2405	39.4373	0.88975
16	Phosphate Buffer	n/a	S-016	-156.75	30.3466	-19.3599	-0.62	-0.5	75.932	-15186.4	-0.157
