# Supplementary material for: Novel lamprey antibody recognizes terminal sulfated galactose epitopes on mammalian glycoproteins
Source: Commun Biol. 2021 Jun 3;4:674. doi: 10.1038/s42003-021-02199-7 (PMC8175384; doi:10.1038/s42003-021-02199-7)
Supplement: Supplementary file 11 — Supplementary Data 9 [file 42003_2021_2199_MOESM11_ESM.xlsx]

## Sheet: Data set 9-Summary SuperG
Super G Blocking Buffer Results with anti-H1			1:1000 anti-H1			1:100 anti-H1			Notes
Chart ID	PrintID	PrintDetail	Average	STDEV	%CV	Average	STDEV	%CV
1	S-001	Bovine Submaxillary Mucin _10ug/ml	226	53.5164	23.6798	280.4	62.9706	22.4574
2	S-002	Bovine Submaxillary Mucin_100ug/ml	1248.4	501.454	40.1677	3754.4	1421.26	37.8559	high %CV's
3	S-003	Porcine Stomach Mucin, Type III_10ug/ml	609.2	118.544	19.459	2129.4	536.681	25.2034
4	S-004	Porcine Stomach Mucin, Type III_100ug/ml	1887	247.64	13.1235	18022.6	1131.71	6.27939
5	S-005	Normal Human Sputum Mucin _10ug/ml	910	188.995	20.7686	3490.6	553.495	15.8567
6	S-006	Normal Human Sputum Mucin _100ug/ml	4633.2	1396.27	30.1362	37581	2205.38	5.86835
7	S-007	Human Cystic Fibrosis Sputum Mucin_10ug/ml	33.8	37.151	109.914	172.6	17.3868	10.0735
8	S-008	Human Cystic Fibrosis Sputum Mucin_100ug/ml	499.2	79.5783	15.9412	1715.2	77.8409	4.5383	RFUs < 2000
9	S-009	Glycophorin, Human_10ug/ml	7.2	10.4976	145.8	258.4	58.0629	22.4702
10	S-010	Glycophorin, Human_100ug/ml	104	9.02774	8.68051	1162	96.2159	8.2802
11	S-011	alpha1-Acid Glycoprotein (Orosomucoid), from Human Serum_10ug/ml	-14.8	2.94958	-19.9296	-12.4	2.07364	-16.7229
12	S-012	alpha1-Acid Glycoprotein (Orosomucoid), from Human Serum_100ug/ml	-7.2	6.37966	-88.6063	-3.6	6.58027	-182.785
13	S-013	alpha1-Acid Glycoprotein (Orosomucoid), from Bovine Serum_10ug/ml	-12.8	2.28035	-17.8152	-7	9.19239	-131.32
14	S-014	alpha1-Acid Glycoprotein (Orosomucoid), from Bovine Serum_100ug/ml	-10.4	4.03733	-38.8204	0	25.5245	#DIV/0!
15	S-015	IgA, from Human Serum_10ug/ml	285.8	95.9516	33.573	124.4	31.8873	25.6329
16	S-016	IgA, from Human Serum_100ug/ml	1657.6	173.101	10.4428	985.4	268.659	27.264	Lack of dose-dependent binding with respect to [anti-H1]
17	S-017	IgM, from Human Serum_10ug/ml	2146.2	484.365	22.5685	1031	150.098	14.5585
18	S-018	IgM, from Human Serum_100ug/ml	9619.6	1113.71	11.5775	9004.8	870.839	9.67083	Lack of dose-dependent binding with respect to [anti-H1]
19	S-019	IgG, from Human Serum_10ug/ml	-27.4	2.60768	-9.51708	-4.6	101.517	-2206.9
20	S-020	IgG, from Human Serum_100ug/ml	4773	931.14	19.5085	2975.2	145.831	4.90156	Lack of dose-dependent binding with respect to [anti-H1]
21	S-021	IgG, from Bovine Serum_10ug/ml	53.2	47.4732	89.2352	0.8	0.83666	104.583
22	S-022	IgG, from Bovine Serum_100ug/ml	4625.2	1030.49	22.2798	2362.4	315.334	13.3481	Lack of dose-dependent binding with respect to [anti-H1]
23	S-023	apo-Transferrin, Human_10ug/ml	-1.2	3.42053	-285.044	-1.8	3.27109	-181.727
24	S-024	apo-Transferrin, Human_100ug/ml	731.2	130.36	17.8282	279.4	61.3539	21.9592	Lack of dose-dependent binding with respect to [anti-H1]
25	S-025	a2-Macroglobulin, from Human Plasma_10ug/ml	-0.6	0.894427	-149.071	66.2	87.5311	132.222
26	S-026	a2-Macroglobulin, from Human Plasma_100ug/ml	672.6	68.1858	10.1376	1281.4	345.273	26.945	RFUs < 2000
27	S-027	alpha1-Antitrypsin, from Human Plasma_10ug/ml	7	3.4641	49.4872	0.6	1.51658	252.763
28	S-028	alpha1-Antitrypsin, from Human Plasma_100ug/ml	99	54.8316	55.3854	67.8	40.5549	59.8155
29	S-029	Hemopexin, from Human Plasma_10ug/ml	-9.4	1.81659	-19.3254	-5.2	7.62889	-146.709
30	S-030	Hemopexin, from Human Plasma_100ug/ml	173.8	39.8585	22.9335	112.2	33.2069	29.5962
31	S-031	Fibronectin, from Human Plasma_10ug/ml	128	35.5879	27.8031	147.6	57.204	38.7561
32	S-032	Fibronectin, from Human Plasma_100ug/ml	2455.2	391.118	15.9302	19806	2423.06	12.2339
33	S-033	Bovine Serum Albumin (BSA)_10ug/ml	28.2	45.3839	160.936	8.6	15.5338	180.626
34	S-034	Bovine Serum Albumin (BSA)_100ug/ml	4928.4	468.602	9.50821	3207.8	1161.45	36.2071	Lack of dose-dependent binding with respect to [anti-H1]
35	S-035	Bovine Serum Albumin (BSA), Periodate-Treated_10ug/ml	2.4	5.07937	211.64	14.8	23.3495	157.767
36	S-036	Bovine Serum Albumin (BSA), Periodate-Treated_100ug/ml	5476.6	333.29	6.08571	4876	683.058	14.0086	Lack of dose-dependent binding with respect to [anti-H1]
37	S-037	alpha2-hs-Glycoprotein (Fetuin), Human_10ug/ml	51.8	52.5138	101.378	27.6	31.6275	114.592
38	S-038	alpha2-hs-Glycoprotein (Fetuin), Human_100ug/ml	2034	302.531	14.8737	614.2	127.811	20.8094	Lack of dose-dependent binding with respect to [anti-H1]
39	S-039	Fetuin, from Fetal Calf Serum_10ug/ml	44.8	20.2163	45.1257	45.6	78.4366	172.01
40	S-040	Fetuin, from Fetal Calf Serum_100ug/ml	1293.6	189.259	14.6304	361.4	196.414	54.348	Lack of dose-dependent binding with respect to [anti-H1]
41	S-041	Asialofetuin, from Fetal Calf Serum_10ug/ml	-2.4	0.547723	-22.8218	-1	4.84768	-484.768
42	S-042	Asialofetuin, from Fetal Calf Serum_100ug/ml	881.4	102.6	11.6406	178.4	83.6529	46.8906
43	S-043	Lactoferrin, from Human Milk_10ug/ml	-6	6.04152	-100.692	-4	2.44949	-61.2372
44	S-044	Lactoferrin, from Human Milk_100ug/ml	1286.4	278.668	21.6626	1306.2	183.162	14.0225	Lack of dose-dependent binding with respect to [anti-H1]
45	S-045	Caseinoglycopeptide, from Bovine Casein_10ug/ml	9.4	11.3049	120.265	-1.6	2.30217	-143.886
46	S-046	Caseinoglycopeptide, from Bovine Casein_100ug/ml	-1.8	22.9172	-1273.18	-5	3.16228	-63.2456
47	S-047	Laminin, from Human Placenta_10ug/ml	18.2	32.3836	177.932	35	40.9939	117.125
48	S-048	Laminin, from Human Placenta_100ug/ml	2050.2	201.352	9.8211	1841.8	279.462	15.1733	Lack of dose-dependent binding with respect to [anti-H1]
49	S-049	Thyroglobulin, Human_10ug/ml	70.8	43.6486	61.6506	208.2	42.9034	20.6068
50	S-050	Thyroglobulin, Human_100ug/ml	310.4	38.338	12.3512	4385.4	495.191	11.2918
51	S-051	Thyroglobulin, from Bovine Thyroid_10ug/ml	35.4	69.0529	195.065	66.6	60.0233	90.1251
52	S-052	Thyroglobulin, from Bovine Thyroid_100ug/ml	1383.6	721.369	52.1371	9009	1771.4	19.6626	High %CV's
53	S-053	Ovalbumin, from Chicken Egg White, Grade V_10ug/ml	45.2	72.2371	159.817	90.8	27.4718	30.2553
54	S-054	Ovalbumin, from Chicken Egg White, Grade V_100ug/ml	1678.4	908.493	54.1285	3228.6	974.603	30.1866	High %CV's
55	S-055	Ovalbumin, from Chicken Egg White, Grade V, Periodate-Treated_10ug/ml	49.8	28.1194	56.4646	133.8	83.0404	62.063
56	S-056	Ovalbumin, from Chicken Egg White, Grade V, Periodate-Treated_100ug/ml	1333	349.324	26.2059	2930.6	953.462	32.5347	High %CV's
57	S-057	Trypsin Inhibitor (Ovomucoid), from Chicken Egg White_10ug/ml	-19.2	5.49545	-28.6221	-2.2	5.06952	-230.433
58	S-058	Trypsin Inhibitor (Ovomucoid), from Chicken Egg White_100ug/ml	41.4	97.6156	235.786	23.4	41.4765	177.25
59	S-059	Invertase, from Saccharomyces cerevisiae, Grade VII_10ug/ml	21.6	39.5765	183.225	11.6	14.7071	126.786
60	S-060	Invertase, from Saccharomyces cerevisiae, Grade VII_100ug/ml	21.6	18.7963	87.0198	23.6	20.5621	87.1275
61	S-061	RNase B, from Bovine Pancreas_10ug/ml	-6.6	1.81659	-27.5241	6.2	10.6395	171.606
62	S-062	RNase B, from Bovine Pancreas_100ug/ml	2	4.84768	242.384	10.6	24.1309	227.65
63	S-063	Horseradish Peroxidase (HRP)_10ug/ml	-10.6	3.28634	-31.0032	3.6	14.6731	407.586
64	S-064	Horseradish Peroxidase (HRP)_100ug/ml	0.2	3.89872	1949.36	5.2	10.0846	193.935
65	S-065	Schistosoma mansoni Egg Antigen (SEA)_10ug/ml	440.2	78.3179	17.7914	544.2	86.2827	15.855
66	S-066	Schistosoma mansoni Egg Antigen (SEA)_100ug/ml	1491.6	36.5759	2.45213	3399.4	327.135	9.62332
67	S-067	Haptoglobin from Pooled Human Plasma_10ug/ml	38	49.684	130.747	37.8	50.5688	133.78
68	S-068	Haptoglobin from Pooled Human Plasma_100ug/ml	408.2	67.0276	16.4203	1086.8	308.468	28.3832	RFUs < 2000
69	S-069	sIgA from Human Colostrum_10ug/ml	153.2	18.0056	11.753	211.6	207.992	98.295
70	S-070	sIgA from Human Colostrum_100ug/ml	6167.2	334.387	5.42202	11096.2	1634.85	14.7334
71	S-071	Vitronectin, from Human Plasma_10ug/ml	-5.4	6.46529	-119.728	-6.2	15.1559	-244.449
72	S-072	Vitronectin, from Human Plasma_100ug/ml	642.2	184.094	28.6662	903	279.323	30.9328	RFUs < 2000
73	S-073	PBS_1X	-1.8	2.28035	-126.686	2.2	2.38747	108.521
74	S-074	PBS_1X	1	3.53553	353.553	4	4.52769	113.192
75	S-075	Streptavidin-Alexa Fluor 488_1ug/ml	-0.4	17.7848	-4446.21	-0.6	2.30217	-383.695
76	S-076	Streptavidin-Cy5_1ug/ml	94.2	69.5751	73.859	77.4	64.5817	83.4389
