# Supplementary material for: Novel lamprey antibody recognizes terminal sulfated galactose epitopes on mammalian glycoproteins
Source: Commun Biol. 2021 Jun 3;4:674. doi: 10.1038/s42003-021-02199-7 (PMC8175384; doi:10.1038/s42003-021-02199-7)
Supplement: Supplementary file 12 — Supplementary Data 10 [file 42003_2021_2199_MOESM12_ESM.xlsx]

## Sheet: Data set 10-Summary TSMBlock
TSM Blocking Buffer Results with anti-H1			1:1000 anti-H1			1:100 anti-H1
Chart ID	PrintID	PrintDetail	Average	STDEV	%CV	Average	STDEV	%CV	Notes
1	S-001	Bovine Submaxillary Mucin _10ug/ml	102.2	56.4641	55.2487	40.2	52.2705	130.026
2	S-002	Bovine Submaxillary Mucin_100ug/ml	281	25.0699	8.92167	1513.2	264.154	17.4566
3	S-003	Porcine Stomach Mucin, Type III_10ug/ml	520.2	129.7	24.9328	852	159.792	18.7549
4	S-004	Porcine Stomach Mucin, Type III_100ug/ml	2097.6	251.682	11.9986	10477	1290.8	12.3204
5	S-005	Normal Human Sputum Mucin _10ug/ml	871	154.413	17.7283	2407.8	86.8372	3.6065
6	S-006	Normal Human Sputum Mucin _100ug/ml	4342.4	968.995	22.3147	35851	3590.15	10.0141
7	S-007	Human Cystic Fibrosis Sputum Mucin_10ug/ml	0.2	17.225	8612.49	65	67.6868	104.134
8	S-008	Human Cystic Fibrosis Sputum Mucin_100ug/ml	297.4	66.2518	22.277	1223.8	95.7063	7.82042
9	S-009	Glycophorin, Human_10ug/ml	-23.6	22.7332	-96.3273	304.2	148.761	48.9022
10	S-010	Glycophorin, Human_100ug/ml	78.6	79.2389	100.813	1358.8	126.796	9.33146
11	S-011	alpha1-Acid Glycoprotein (Orosomucoid), from Human Serum_10ug/ml	-37.2	28.6653	-77.0573	-10.6	51.5587	-486.403
12	S-012	alpha1-Acid Glycoprotein (Orosomucoid), from Human Serum_100ug/ml	-35.2	20.241	-57.503	21	96.8375	461.131
13	S-013	alpha1-Acid Glycoprotein (Orosomucoid), from Bovine Serum_10ug/ml	-42.8	26.5273	-61.9798	221.8	305.938	137.934
14	S-014	alpha1-Acid Glycoprotein (Orosomucoid), from Bovine Serum_100ug/ml	27.2	97.9117	359.969	140.6	310.682	220.969
15	S-015	IgA, from Human Serum_10ug/ml	64.2	67.6328	105.347	109.6	99.2613	90.5669
16	S-016	IgA, from Human Serum_100ug/ml	860.8	81.14	9.42612	1190.8	154.872	13.0057
17	S-017	IgM, from Human Serum_10ug/ml	986.4	284.451	28.8373	1097	166.406	15.1692
18	S-018	IgM, from Human Serum_100ug/ml	10579.4	252.374	2.38553	10122.8	892.672	8.81843	Lack of dose-dependence with respect to the [anti-H1]
19	S-019	IgG, from Human Serum_10ug/ml	-12.4	125.099	-1008.86	174.2	332.57	190.913
20	S-020	IgG, from Human Serum_100ug/ml	1799.6	203.687	11.3184	2535	201.843	7.96224
21	S-021	IgG, from Bovine Serum_10ug/ml	-7.2	11.6919	-162.387	10.8	13.9714	129.365
22	S-022	IgG, from Bovine Serum_100ug/ml	691.4	104.562	15.1233	1625	262.957	16.182	RFUs < 2000
23	S-023	apo-Transferrin, Human_10ug/ml	-17.4	8.41427	-48.3579	-16.6	11.8025	-71.0997
24	S-024	apo-Transferrin, Human_100ug/ml	378.8	35.4993	9.37151	417	102.233	24.5162
25	S-025	a2-Macroglobulin, from Human Plasma_10ug/ml	1.2	12.4579	1038.16	183.2	385.198	210.261
26	S-026	a2-Macroglobulin, from Human Plasma_100ug/ml	470.6	40.8938	8.68971	1930	899.724	46.6178	RFUs < 2000
27	S-027	alpha1-Antitrypsin, from Human Plasma_10ug/ml	-7.2	4.86826	-67.6148	41.2	47.4257	115.111
28	S-028	alpha1-Antitrypsin, from Human Plasma_100ug/ml	247	45.6235	18.471	501.6	325.562	64.9046
29	S-029	Hemopexin, from Human Plasma_10ug/ml	-12.2	13.1605	-107.873	45.4	54.8297	120.77
30	S-030	Hemopexin, from Human Plasma_100ug/ml	493	31.9766	6.48612	585.2	45.9315	7.84885
31	S-031	Fibronectin, from Human Plasma_10ug/ml	-21.2	8.31865	-39.2389	121.2	127.77	105.421
32	S-032	Fibronectin, from Human Plasma_100ug/ml	235	43.7436	18.6143	15589	2321.77	14.8937
33	S-033	Bovine Serum Albumin (BSA)_10ug/ml	-19.6	13.9392	-71.1181	3.8	54.1313	1424.51
34	S-034	Bovine Serum Albumin (BSA)_100ug/ml	332.8	175.877	52.8476	4185.8	1554.12	37.1285
35	S-035	Bovine Serum Albumin (BSA), Periodate-Treated_10ug/ml	-27.4	7.05691	-25.7552	22	76.7756	348.98
36	S-036	Bovine Serum Albumin (BSA), Periodate-Treated_100ug/ml	448.6	142.144	31.686	6864.6	1102.56	16.0616
37	S-037	alpha2-hs-Glycoprotein (Fetuin), Human_10ug/ml	-11	20.4695	-186.086	-12.2	15.1063	-123.822
38	S-038	alpha2-hs-Glycoprotein (Fetuin), Human_100ug/ml	-96.8	9.65401	-9.97316	18.8	73.401	390.431
39	S-039	Fetuin, from Fetal Calf Serum_10ug/ml	-0.4	37.0581	-9264.52	566	430.47	76.0548
40	S-040	Fetuin, from Fetal Calf Serum_100ug/ml	18.6	47.0776	253.105	758.4	820.287	108.16
41	S-041	Asialofetuin, from Fetal Calf Serum_10ug/ml	7	14.2127	203.038	23.6	67.7259	286.974
42	S-042	Asialofetuin, from Fetal Calf Serum_100ug/ml	-5	14.9833	-299.666	138.2	86.889	62.8719
43	S-043	Lactoferrin, from Human Milk_10ug/ml	45.8	118.542	258.825	-11.8	6.97854	-59.1402
44	S-044	Lactoferrin, from Human Milk_100ug/ml	11917.4	2861.13	24.008	3015.6	1659.24	55.0219	Lack of dose-dependence with respect to the [anti-H1]
45	S-045	Caseinoglycopeptide, from Bovine Casein_10ug/ml	-10	10.2956	-102.956	20	16.6132	83.0662
46	S-046	Caseinoglycopeptide, from Bovine Casein_100ug/ml	-1	17.9861	-1798.61	55.2	84.8569	153.726
47	S-047	Laminin, from Human Placenta_10ug/ml	0.2	14.6867	7343.36	102.2	171.466	167.775
48	S-048	Laminin, from Human Placenta_100ug/ml	909.6	40.6608	4.47018	2489	308.153	12.3806
49	S-049	Thyroglobulin, Human_10ug/ml	6.8	24.3557	358.172	350.4	236.53	67.5028
50	S-050	Thyroglobulin, Human_100ug/ml	370.8	13.6272	3.67508	11550.4	1194.91	10.3452
51	S-051	Thyroglobulin, from Bovine Thyroid_10ug/ml	-3.2	12.112	-378.499	162.8	108.461	66.622
52	S-052	Thyroglobulin, from Bovine Thyroid_100ug/ml	329.4	12.502	3.79539	14439.2	2224.99	15.4094
53	S-053	Ovalbumin, from Chicken Egg White, Grade V_10ug/ml	-2.8	5.06952	-181.054	91.4	86.0395	94.1351
54	S-054	Ovalbumin, from Chicken Egg White, Grade V_100ug/ml	205.6	35.5921	17.3113	3321	1139.29	34.3058
55	S-055	Ovalbumin, from Chicken Egg White, Grade V, Periodate-Treated_10ug/ml	-17	10.1242	-59.5543	86.8	69.1788	79.699
56	S-056	Ovalbumin, from Chicken Egg White, Grade V, Periodate-Treated_100ug/ml	239.8	27.1514	11.3225	2739.4	1070.41	39.0747
57	S-057	Trypsin Inhibitor (Ovomucoid), from Chicken Egg White_10ug/ml	-83.4	43.2585	-51.8687	-38.2	84.5766	-221.405
58	S-058	Trypsin Inhibitor (Ovomucoid), from Chicken Egg White_100ug/ml	34.4	48.5726	141.199	765.6	729.423	95.2747
59	S-059	Invertase, from Saccharomyces cerevisiae, Grade VII_10ug/ml	-8.8	7.32803	-83.273	596.4	309.153	51.8364
60	S-060	Invertase, from Saccharomyces cerevisiae, Grade VII_100ug/ml	-18.6	10.7378	-57.73	547.8	485.272	88.5856
61	S-061	RNase B, from Bovine Pancreas_10ug/ml	-30.2	10.9407	-36.2276	113.2	215.836	190.668
62	S-062	RNase B, from Bovine Pancreas_100ug/ml	15.2	40.1584	264.2	136.6	256.598	187.846
63	S-063	Horseradish Peroxidase (HRP)_10ug/ml	-21.8	16.4073	-75.2629	1070.6	1358.93	126.932
64	S-064	Horseradish Peroxidase (HRP)_100ug/ml	-17.8	19.0971	-107.287	42.2	231.469	548.504
65	S-065	Schistosoma mansoni Egg Antigen (SEA)_10ug/ml	386.8	80.992	20.939	780	186.761	23.9437
66	S-066	Schistosoma mansoni Egg Antigen (SEA)_100ug/ml	4269.4	656.749	15.3827	6979	912.936	13.0812
67	S-067	Haptoglobin from Pooled Human Plasma_10ug/ml	-18.8	9.23038	-49.0978	741.2	1026.15	138.444
68	S-068	Haptoglobin from Pooled Human Plasma_100ug/ml	218	44.587	20.4527	2198.8	526.085	23.926
69	S-069	sIgA from Human Colostrum_10ug/ml	34.6	57.3001	165.607	434.6	392.542	90.3226
70	S-070	sIgA from Human Colostrum_100ug/ml	5674.8	232.976	4.10544	13276.4	517.413	3.89724
71	S-071	Vitronectin, from Human Plasma_10ug/ml	-28.2	16.3615	-58.0196	69	87.4843	126.789
72	S-072	Vitronectin, from Human Plasma_100ug/ml	267.6	40.5746	15.1624	599.8	435.827	72.6621
73	S-073	PBS_1X	13.4	38.2662	285.568	384	580.508	151.174
74	S-074	PBS_1X	-14	18.3303	-130.931	22.2	63.4602	285.857
75	S-075	Streptavidin-Alexa Fluor 488_1ug/ml	-18.2	49.7212	-273.194	73.4	193.093	263.069
76	S-076	Streptavidin-Cy5_1ug/ml	2575.8	489.663	19.0101	3115.4	1017.34	32.6552
