# Supplementary material for: Novel lamprey antibody recognizes terminal sulfated galactose epitopes on mammalian glycoproteins
Source: Commun Biol. 2021 Jun 3;4:674. doi: 10.1038/s42003-021-02199-7 (PMC8175384; doi:10.1038/s42003-021-02199-7)
Supplement: Supplementary file 13 — Supplementary Data 11 [file 42003_2021_2199_MOESM13_ESM.xlsx]

## Sheet: Data set11-%BSA in blocking sol
		SNA 1 ug/ml, 0.1% BSA				SNA 1 ug/ml, 10% BSA				CHO-131 1 ug/ml, 0.1% BSA				CHO-131 1 ug/ml, 10% BSA
ChartID	PrintDetail	Average RFU	STDEV	%CV	Average SNR	Average RFU	STDEV	%CV	Average SNR	Average RFU	STDEV	%CV	Average SNR	Average RFU	STDEV	%CV	Average SNR
2	Bovine Submaxillary Mucin_100ug/ml	28.25	3.30404	11.6957	1.29825	22.5	3	13.3333	2.66675	171.75	195.154	113.627	0.5695	-57.25	10.2103	-17.8346	-0.5685
4	Porcine Stomach Mucin, Type III_100ug/ml	561.25	217.296	38.7164	19.2987	389.5	130.211	33.4304	17.093	4156	347.853	8.36991	18.0388	-7.5	8.73689	-116.492	-0.156
5	Normal Human Sputum Mucin _10ug/ml	97.5	17.767	18.2226	2.2995	126	10.0995	8.01548	5.0035	-48.5	40.8779	-84.2843	-0.4835	-31.25	13.7204	-43.9054	-0.51375
6	Normal Human Sputum Mucin _100ug/ml	1471.5	245.425	16.6786	48.4278	1628.25	94.8978	5.82821	65.4348	110.75	39.811	35.9467	0.08825	-34.25	7.5	-21.8978	-0.36025
8	Human Cystic Fibrosis Sputum Mucin_100ug/ml	309	103.141	33.3789	9.12425	240	43.7035	18.2098	29.2673	2350.5	244.069	10.3837	10.614	1592	129.956	8.16309	9.8125
10	Glycophorin, Human_100ug/ml	11348.2	2720.71	23.9747	87.8313	4198.75	454.866	10.8334	165.233	18632.5	2800.88	15.0322	82.866	15045	569.266	3.78375	56.993
12	alpha1-Acid Glycoprotein (Orosomucoid), from Human Serum_100ug/ml	291.75	60.6211	20.7784	9.194	6.75	2.5	37.037	0.67525	1976	333.648	16.885	4.377	512.25	60.0132	11.7156	3.49975
14	alpha1-Acid Glycoprotein (Orosomucoid), from Bovine Serum_100ug/ml	7781.25	1320.68	16.9726	32.4412	121	8.7178	7.20479	15.7927	29702.2	11894.6	40.0463	24.5358	4524	195.998	4.33241	37.0048
16	IgA, from Human Serum_100ug/ml	-6.5	8.69866	-133.826	-0.24925	14.5	1.73205	11.9452	1.85075	2376	362.902	15.2737	2.833	-24.25	12.1758	-50.2095	-0.2445
18	IgM, from Human Serum_100ug/ml	97.75	20.3204	20.7881	4.09925	36.25	26.3739	72.7556	1.40575	14378.8	1075.36	7.47882	17.6212	58.5	18.0462	30.8483	0.652
20	IgG, from Human Serum_100ug/ml	2.25	21.8994	973.306	-0.492	-1.75	0.5	-28.5714	-0.237	46.75	142.603	305.033	-0.1495	-34.5	11.9304	-34.5807	-0.36975
22	IgG, from Bovine Serum_100ug/ml	38	9.12871	24.0229	1.19375	0	1.41421	#DIV/0!	-0.03125	174.25	32.5717	18.6925	0.32225	-13.25	5.56028	-41.9643	-0.1825
24	apo-Transferrin, Human_100ug/ml	-4	2.16025	-54.0062	-0.29225	0.75	0.5	66.6667	0.03125	30.75	102.018	331.764	-0.05925	-23.25	7.88987	-33.9349	-0.21125
26	a2-Macroglobulin, from Human Plasma_100ug/ml	34.75	2.62996	7.56822	2.19925	2	5.35413	267.706	0.16	82.25	14.1038	17.1475	0.107	-0.5	25.2521	-5050.41	-0.17425
28	alpha1-Antitrypsin, from Human Plasma_100ug/ml	38	5.47723	14.4138	2.492	3.25	1.25831	38.7171	0.3705	400	92.8404	23.2101	1.64675	-8.25	13.351	-161.831	-0.145
30	Hemopexin, from Human Plasma_100ug/ml	3041.75	168.911	5.55309	28.047	47	1.41421	3.00897	2.70225	5907.75	971.493	16.4444	12.1455	125.75	14.9081	11.8553	2.17425
32	Fibronectin, from Human Plasma_100ug/ml	721.75	103.458	14.3343	13.6803	69	6.21825	9.01196	6.9355	2597.25	895.735	34.4878	6.151	863.25	37.8891	4.38912	14.8602
34	Bovine Serum Albumin (BSA)_100ug/ml	39075.8	1280.9	3.278	72.6115	963.75	33.3504	3.46048	36.1082	9680	933.777	9.64646	10.2385	5033.25	160.573	3.19024	48.9768
36	Bovine Serum Albumin (BSA), Periodate-Treated_100ug/ml	-12.75	15.6498	-122.744	-0.2915	-1.25	1.70783	-136.626	-0.17175	636.25	1234.33	194	1.104	-26	30.0998	-115.769	-0.28575
38	alpha2-hs-Glycoprotein (Fetuin), Human_100ug/ml	483	120.402	24.928	23.7918	180.5	16.0104	8.87004	24.8972	427.5	137.808	32.2358	0.31075	5.5	4.93288	89.6888	-0.026
40	Fetuin, from Fetal Calf Serum_100ug/ml	0.25	3.30404	1321.62	-0.00225	0	0.816497	#DIV/0!	0.0045	382.5	650.662	170.108	0.2275	-15.25	13.0735	-85.7279	-0.16525
42	Asialofetuin, from Fetal Calf Serum_100ug/ml	1087.5	27.7308	2.54996	76.9327	193.75	28.9065	14.9195	27.643	1302.75	263.305	20.2115	5.11875	42.5	47.4728	111.701	0.4115
44	Lactoferrin, from Human Milk_100ug/ml	28.25	3.59398	12.722	1.61525	0.5	1.73205	346.41	-0.03575	-8	7.70281	-96.2852	-0.2605	-8.5	12.5565	-147.724	-0.12675
46	Caseinoglycopeptide, from Bovine Casein_100ug/ml	6764.5	279.619	4.13363	138.164	11.25	3.5	31.1111	1.264	3931.25	50.7962	1.29211	38.3573	30.5	34.4529	112.96	0.2405
48	Laminin, from Human Placenta_100ug/ml	39.5	14.7083	37.2361	0.9845	0	0.816497	#DIV/0!	-0.09025	-12.25	24.3225	-198.551	-0.33475	-14.75	8.01561	-54.3431	-0.1875
50	Thyroglobulin, Human_100ug/ml	33801.2	1124.91	3.32801	911.406	176	33.9902	19.3126	14.475	6835.5	259.586	3.79762	70.0703	93	5.88784	6.33101	0.679
52	Thyroglobulin, from Bovine Thyroid_100ug/ml	-6.5	4.50925	-69.3731	-0.44175	0.5	1.29099	258.199	0.03125	10.75	49.0739	456.502	-0.193	14.25	13.7689	96.624	0.11625
54	Ovalbumin, from Chicken Egg White, Grade V_100ug/ml	513.75	76.9562	14.9793	34.3552	1.25	1.89297	151.438	0.16075	3831.75	1470.36	38.3731	5.54275	7	5.94418	84.9169	0.02575
56	Ovalbumin, from Chicken Egg White, Grade V, Periodate-Treated_100ug/ml	96.75	11.2361	11.6135	4.06525	-0.5	1	-200	-0.05775	279.25	104.085	37.2729	1.4105	-13.25	2.98608	-22.5364	-0.266
58	Trypsin Inhibitor (Ovomucoid), from Chicken Egg White_100ug/ml	21838.5	165.139	0.756184	414.529	3.75	1.25831	33.5548	0.45075	18977.5	18872.9	99.4491	60.3193	-14.5	5.68624	-39.2155	-0.23275
60	Invertase, from Saccharomyces cerevisiae, Grade VII_100ug/ml	20.75	9.94569	47.931	0.8995	7.25	2.75379	37.9832	0.4115	41.5	111.623	268.971	-0.24275	3.25	8.53913	262.742	-0.07825
62	RNase B, from Bovine Pancreas_100ug/ml	1360.5	73.7677	5.4221	69.4515	1925.25	125.948	6.54191	195.025	32728.2	14487.1	44.2648	144.247	15.75	11.4127	72.4617	0.11175
64	Horseradish Peroxidase (HRP)_100ug/ml	-1.75	19.3455	-1105.46	-0.14275	0.5	1.29099	258.199	0.06075	13.5	46.3645	343.441	-0.0575	105.75	210.563	199.114	0.60575
66	Schistosoma mansoni Egg Antigen (SEA)_100ug/ml	7.25	4.42531	61.0387	0.40925	239.5	30.8815	12.8942	34.1427	13492.5	3220.39	23.868	65.8063	50	8.0829	16.1658	0.84
68	Haptoglobin from Pooled Human Plasma_100ug/ml	-9.5	1.29099	-13.5894	-0.65225	0.25	0.5	200	0.013	151.5	113.955	75.2176	0.11275	2.25	17.8209	792.039	-0.133
70	sIgA from Human Colostrum_100ug/ml	18.75	5.18813	27.67	1.3515	394.25	24.5408	6.22468	44.524	18118	681.304	3.76037	38.3552	69.75	41.1694	59.0242	0.67325
72	Vitronectin, from Human Plasma_100ug/ml	-8.75	2.87228	-32.8261	-0.5785	0.75	1.5	200	0.10725	-1.75	42.0823	-2404.7	-0.34625	-8.5	13.3292	-156.814	-0.059
		56.25	6.99405	12.4339	3.67025	25.25	7.13559	28.2598	3.23225	1335.25	122.97	9.2095	2.131	25.5	27.1846	106.606	-0.07525
Key:		4.25	3.30404	77.7421	0.0545	2	1.1547	57.735	0.16075	51.25	24.5544	47.9109	0.37875	-29.5	8.1035	-27.4695	-0.47425
	= expected binder based on previous demonstration of glycan determinant expression	295.75	67.6135	22.8617	11.3502	10.75	1.89297	17.609	1.118	886.25	129.155	14.5732	9.00825	-2	44.0379	-2201.89	-0.076
	= dose-independent binder or known off-target binder	-0.25	3.77492	-1509.97	-0.0915	-0.75	0.5	-66.6667	-0.134	-20.5	12.2882	-59.9425	-0.28225	-9.5	24.7723	-260.761	-0.24025
	= dose-dependent binder but no prior evidence of glycan determinant expression	49.5	18.3576	37.086	1.248	4.75	2.06155	43.4011	0.58475	201.75	27.9091	13.8335	2.28925	-18.25	9.94569	-54.4969	-0.17425
	= binder (SNR ≥ 5.000)	28.25	13.5984	48.136	0.23975	0.5	0.57735	115.47	-0.0035	32.25	21.1877	65.6982	0.10075	-19.25	18.1911	-94.4993	-0.43625
	= non-binder (SNR < 5.000)	19442.2	3874.23	19.9269	115.233	119.5	27.7789	23.2459	16.0802	3946.25	383.907	9.72841	40.0462	159.75	13.1498	8.23147	2.7145
		-8	0.816497	-10.2062	-0.522	7.5	14.3411	191.214	0.875	73.5	168.421	229.144	0.8475	-27.75	9.53502	-34.3604	-0.35025
		-4.5	1	-22.2222	-0.33525	1	1.41421	141.421	0.10725	-6.5	12.7932	-196.819	-0.156	-21.75	6.65207	-30.5842	-0.23575
		0	3.4641	#DIV/0!	0.0155	0.5	1.29099	258.199	0.0045	7.5	14.4799	193.065	-0.065	-14	20.8006	-148.576	-0.27025
		455	92.5059	20.331	30.6568	161.25	17.6706	10.9585	14.8062	5262	121.422	2.30753	26.7348	6	5.59762	93.2936	0.05325
		4	2.58199	64.5497	0.0525	0	1.1547	#DIV/0!	-0.08025	292.5	20.8886	7.1414	3.71175	-21.25	5.37742	-25.3055	-0.28475
		6027	1126.58	18.6922	135.356	395.25	18.3007	4.63017	36.2572	10194.2	1450.58	14.2294	110.864	42.5	9.57427	22.5277	0.3135
		-6.5	9.53939	-146.76	-0.31575	-1.25	1.5	-120	-0.211	111	22.1961	19.9965	0.90125	-15	3.74166	-24.9444	-0.30875
		11399	1882.86	16.5178	298.207	744.25	110.485	14.8451	62.166	9671.25	1215.24	12.5655	52.5325	41.5	12.2338	29.4791	0.67225
		14.75	15.6924	106.389	0.04425	6.25	2.21736	35.4777	0.55275	24.75	20.9821	84.7763	-0.0725	-7.5	19.7062	-262.749	-0.19425
		-1.25	5.79511	-463.609	-0.0415	229.75	37.9857	16.5335	26.289	5301.5	261.51	4.93276	28.3348	9.25	11.0868	119.857	0.10925
		1.5	6.60808	440.538	0.09325	7	4.32049	61.7213	0.5765	119.5	54.2371	45.3867	0.51475	-7	12.9872	-185.531	-0.173
		7.5	3	40	0.501	209	17.4547	8.35153	23.7605	7646.75	468.855	6.13143	21.9378	5.5	11.4455	208.1	0.034
		-12	2.70801	-22.5668	-0.5505	0.5	1.73205	346.41	-0.014	155	160.235	103.378	-0.085	-5.25	13.2256	-251.916	-0.21725
		11.25	4.99166	44.3703	0.393	-0.25	0.957427	-382.971	-0.08675	-39.5	5.56776	-14.0956	-0.48025	-43.25	9.53502	-22.0463	-0.312
		2	4.96655	248.328	0.06225	1.5	1	66.6667	0.118	-9.25	5.43906	-58.8006	-0.1805	-12.25	4.03113	-32.9072	-0.14125
		4.75	1.5	31.5789	0.34125	5.25	0.957427	18.2367	0.5875	42.75	77.7533	181.879	0.418	-9	12.3558	-137.287	-0.148
		-5.25	0.5	-9.52381	-0.35275	0	1.82574	#DIV/0!	0	-4.5	4.12311	-91.6246	-0.1015	-1.75	7.80491	-445.995	-0.05575
		2.25	2.21736	98.5491	0.1175	1.5	1.91485	127.657	0.15	0.25	5.058	2023.2	-0.07375	23.25	65.2399	280.602	0.46575
		-7.5	1.91485	-25.5314	-0.53925	0.5	1.29099	258.199	0.06875	15.5	5	32.2581	0.12275	-3.75	8.95824	-238.886	-0.066
		-7.75	2.06155	-26.6007	-0.552	-0.25	0.957427	-382.971	-0.09825	14.75	12.842	87.0643	0.141	-4.25	12.1209	-285.198	-0.0635
		36.25	10.3078	28.4352	2.3605	47.75	4.03113	8.44215	5.152	923.25	149.876	16.2336	5.915	-12	7.07107	-58.9256	-0.2155
		1083.5	25.8521	2.38598	73.0847	314.75	16.4595	5.2294	27.9383	4046	73.5663	1.81825	42.7785	206.5	11.6762	5.65433	3.81675
		106.75	20.3204	19.0355	5.81	2	2.3094	115.47	0.25	200.5	36.0231	17.9667	1.075	13.5	35.426	262.415	0.29575
		22645.2	6763.38	29.8666	140.84	124.5	19.8242	15.9231	12.0355	4464.25	557.781	12.4944	34.227	38.25	8.13941	21.2795	0.6975
		24.25	7.932	32.7093	1.46625	9.75	12.2304	125.44	0.451	11.25	22.2317	197.615	-0.125	10.5	21.9773	209.307	0.1665
		16918.8	4694.74	27.7487	267.812	1262	194.228	15.3905	37.0662	3651.25	390.811	10.7035	23.9405	232	22.7743	9.81649	3.15275
		-7.5	5.25991	-70.1322	-0.40725	-1	0.816497	-81.6497	-0.14725	31.75	10.6888	33.6654	0.1455	-3.5	14.3875	-411.071	-0.13725
		133.5	27.4894	20.5913	6.49025	16.25	2.21736	13.6453	0.31425	4121.25	313.609	7.60957	32.1112	2.5	7.04746	281.898	-0.00575
		8.5	15.4596	181.878	0.4055	-0.5	0.57735	-115.47	-0.1535	9.75	30.9448	317.383	-0.088	2.25	9.32291	414.352	-0.0325
		1	1.41421	141.421	0.01975	-0.5	1	-200	-0.09475	31.75	47.9053	150.883	-0.16675	-15.25	11.1467	-73.0934	-0.224
		2	6.63325	331.662	0.0695	0.75	2.06155	274.874	0.09375	442.25	114.138	25.8086	0.91075	373.25	17.2506	4.62173	4.90575
		50.75	5.12348	10.0955	2.253	-2	1.41421	-70.7107	-0.287	-2.25	42.2088	-1875.95	-0.19625	-22.75	18.2825	-80.3627	-0.298
		39075.8				4198.75
		1953.79				209.938
		195.379				20.9938
